# Supplementary material for: Ephemeral-habitat colonization and neotropical species richness of Caenorhabditis nematodes
Source: BMC Ecol. 2017 Dec 19;17:43. doi: 10.1186/s12898-017-0150-z (PMC5738176; doi:10.1186/s12898-017-0150-z)
Supplement: Supplementary file 1 — Additional file 1. List of Caenorhabditis isolates and associated sampling information (French Guiana 2013–2015). Summary file listing all 626 Caenorhabditis isolates collected for this study. The column “Type of sampling” refers to the different sampling experiments performed: “Inselberg—substrate incidence” (see Substrate incidence of Caenorhabditis, Fig. 2, Additional file 2);“Bait transect” (see Micro-habitat colonization and age-dependent incidence, Additional file 3), “Bait Fruit/Flower spot“(see Micro-habitat colonization and age-dependent incidence, Additional file 4); “Clusia in-depth sampling“(see Micro-habitat colonization and age-dependent incidence, Fig. 4 and Additional file 5). For complete list of substrate samples collected during opportunistic sampling, including negative samples, see Additional file 8 (all samples collected in Nouragues National Reserve) and Additional file 11 (all samples collected in French Guiana outside of Nouragues National Reserve). [file 12898_2017_150_MOESM1_ESM.xlsx]

## Sheet: Caenorhabditis isolates (N=626)
Strain	Genus	Species	Year	Type of sampling	Lat, Lon	Date isolation	Locality	landscape	Substrate Type	Substrate	Substrate Taxon
NIC279	Caenorhabditis	nouraguensis	2013	Opportunistic sampling	4.08711, -52.67839	18/04/2013	Nouragues Natural Reserve, French Guiana	Forest	Fruit	Fruit grapes
NIC280	Caenorhabditis	tropicalis	2013	Opportunistic sampling	4.08711, -52.67839	18/04/2013	Nouragues Natural Reserve, French Guiana	Forest	Fruit	Fruit grapes
NIC281	Caenorhabditis	nouraguensis	2013	Opportunistic sampling	4.07035, -52.68894	21/04/2013	Nouragues Natural Reserve, French Guiana	Forest	Fruit	fleshy fruit
NIC282	Caenorhabditis	macrosperma	2013	Opportunistic sampling	4.08087, -52.68554	21/04/2013	Nouragues Natural Reserve, French Guiana	Forest	Fruit	large yellow fruit	Sapotaceae
NIC283	Caenorhabditis	nouraguensis	2013	Opportunistic sampling	4.084179, -52.674303	23/04/2013	Nouragues Natural Reserve, French Guiana	Forest	Fruit	small fruits
NIC284	Caenorhabditis	tropicalis	2013	Opportunistic sampling	4.07513, -52.6921	21/04/2013	Nouragues Natural Reserve, French Guiana	Forest	Plant	epiphyte at spring
NIC285	Caenorhabditis	nouraguensis	2013	Opportunistic sampling	4.092299, -52.675813	24/04/2013	Nouragues Natural Reserve, French Guiana	Forest	Flower	flowers
NIC286	Caenorhabditis	tropicalis	2013	Opportunistic sampling	4.08808, -52.67976	23/04/2013	Nouragues Natural Reserve, French Guiana	Forest	Flower	flowers rotting at camp
NIC287	Caenorhabditis	macrosperma	2013	Opportunistic sampling	4.08998, -52.68357	19/04/2013	Nouragues Natural Reserve, French Guiana	Forest	Fruit	fruit
NIC288	Caenorhabditis	nouraguensis	2013	Opportunistic sampling	4.08076, -52.68251	24/04/2013	Nouragues Natural Reserve, French Guiana	Forest	Fruit	fruit
NIC289	Caenorhabditis	tropicalis	2013	Opportunistic sampling	4.09492, -52.68604	19/04/2013	Nouragues Natural Reserve, French Guiana	Forest	Invertebrate	longicorne beetle large
NIC290	Caenorhabditis	brenneri	2013	Opportunistic sampling	4.03785, -52.67278	22/04/2013	Nouragues Natural Reserve, French Guiana	Forest	Fruit	lime fruit	Citrus aurantifolia
NIC291	Caenorhabditis	tropicalis	2013	Opportunistic sampling	4.092299, -52.675813	24/04/2013	Nouragues Natural Reserve, French Guiana	Forest	Flower	flowers
NIC292	Caenorhabditis	briggsae	2013	Opportunistic sampling	4.03715, -52.67086	22/04/2013	Nouragues Natural Reserve, French Guiana	Forest	Flower	yellow tube flowers
NIC293	Caenorhabditis	macrosperma	2013	Opportunistic sampling	4.08989, -52.68255	19/04/2013	Nouragues Natural Reserve, French Guiana	Forest	Invertebrate	earwig (from fruit)
NIC294	Caenorhabditis	tropicalis	2013	Opportunistic sampling	4.09492, -52.68604	19/04/2013	Nouragues Natural Reserve, French Guiana	Forest	Fruit	woody fruit
NIC295	Caenorhabditis	nouraguensis	2013	Opportunistic sampling	4.08468, -52.6753	22/04/2013	Nouragues Natural Reserve, French Guiana	Forest	Invertebrate	millipede
NIC296	Caenorhabditis	nouraguensis	2013	Opportunistic sampling	4.08468, -52.6753	22/04/2013	Nouragues Natural Reserve, French Guiana	Forest	Invertebrate	millipede
NIC297	Caenorhabditis	nouraguensis	2013	Opportunistic sampling	4.08835, -52.67932	23/04/2013	Nouragues Natural Reserve, French Guiana	Forest	Fruit	fruit tree at camp, upper trail entrance
NIC298	Caenorhabditis	nouraguensis	2013	Opportunistic sampling	4.086492, -52.670982	24/04/2013	Nouragues Natural Reserve, French Guiana	Forest	Fruit	red fruit husks
NIC299	Caenorhabditis	nouraguensis	2013	Opportunistic sampling	4.03986, -52.67501	21/04/2013	Nouragues Natural Reserve, French Guiana	Forest	Fruit	small black berries, juicy
NIC300	Caenorhabditis	tropicalis	2013	Opportunistic sampling	4.08969, -52.67731	24/04/2013	Nouragues Natural Reserve, French Guiana	Forest	Other	Sample notes not found
NIC301	Caenorhabditis	briggsae	2013	Opportunistic sampling	4.03893, -52.67352	21/04/2013	Nouragues Natural Reserve, French Guiana	Forest	Fungus	fungus
NIC302	Caenorhabditis	briggsae	2013	Opportunistic sampling	4.03706, -52.67086	22/04/2013	Nouragues Natural Reserve, French Guiana	Forest	Fruit	pink fruit covers	Tetragastris sp. (Burseraceae)
NIC303	Caenorhabditis	briggsae	2013	Opportunistic sampling	4.03893, -52.67352	21/04/2013	Nouragues Natural Reserve, French Guiana	Forest	Flower	pink flowers
NIC304	Caenorhabditis	nouraguensis	2013	Opportunistic sampling	4.08508, -52.68129	20/04/2013	Nouragues Natural Reserve, French Guiana	Forest	Fruit	fruit
NIC305	Caenorhabditis	nouraguensis	2013	Opportunistic sampling	4.088612, -52.674783	23/04/2013	Nouragues Natural Reserve, French Guiana	Forest	Fruit	flower
NIC306	Caenorhabditis	nouraguensis	2013	Opportunistic sampling	4.08926, -52.67607	22/04/2013	Nouragues Natural Reserve, French Guiana	Forest	Invertebrate	cockroach
NIC307	Caenorhabditis	nouraguensis	2013	Opportunistic sampling	4.08508, -52.68129	20/04/2013	Nouragues Natural Reserve, French Guiana	Forest	Fruit	fruit
NIC308	Caenorhabditis	nouraguensis	2013	Opportunistic sampling	5.29108, -53.05552	13/4/2013	Sentier St. Elie, French Guiana	Forest	Flower	red flowers, large
NIC309	Caenorhabditis	briggsae	2013	Opportunistic sampling	5.53529, -53.56336	15/4/2013	Mana, French Guiana	Forest	Flower	large fleshy flowers
NIC310	Caenorhabditis	castelli	2013	Opportunistic sampling	5.53611, -53.56234	15/4/2013	Mana, French Guiana	Forest	Fruit	fruit, fleshy
NIC311	Caenorhabditis	tropicalis	2013	Opportunistic sampling	4.09125, -52.67489	24/04/2013	Nouragues Natural Reserve, French Guiana	Forest	Other	Sample notes not found
NIC312	Caenorhabditis	tropicalis	2013	Opportunistic sampling	4.03892, -52.67656	21/04/2013	Nouragues Natural Reserve, French Guiana	Forest	Plant	plant stems
NIC313	Caenorhabditis	nouraguensis	2013	Opportunistic sampling	4.088782, -52.67236	24/04/2013	Nouragues Natural Reserve, French Guiana	Forest	Invertebrate	cockroach
NIC314	Caenorhabditis	tropicalis	2013	Opportunistic sampling	4.03715, -52.67214	22/04/2013	Nouragues Natural Reserve, French Guiana	Forest	Flower	purple flowers
NIC315	Caenorhabditis	nouraguensis	2013	Opportunistic sampling	4.087624, -52.67638	23/04/2013	Nouragues Natural Reserve, French Guiana	Forest	Fruit	woody fruits
NIC316	Caenorhabditis	nouraguensis	2013	Opportunistic sampling	4.08926, -52.67607	22/04/2013	Nouragues Natural Reserve, French Guiana	Forest	Invertebrate	cockroach
NIC317	Caenorhabditis	briggsae	2013	Opportunistic sampling	5.11739, -52.73256	13/4/2013	T'leuyu reserve, Kourou, French Guiana	Forest	Flower	Flowers
NIC318	Caenorhabditis	nouraguensis	2013	Opportunistic sampling	4.087624, -52.67638	23/04/2013	Nouragues Natural Reserve, French Guiana	Forest	Fruit	woody fruits
NIC319	Caenorhabditis	nouraguensis	2013	Opportunistic sampling	5.29086, -53.05596	13/4/2013	Sentier St. Elie, French Guiana	Forest	Fruit	black fruit, olivelike
NIC320	Caenorhabditis	nouraguensis	2013	Opportunistic sampling	5.29108, -53.05552	13/4/2013	Sentier St. Elie, French Guiana	Forest	Flower	red flowers, large
NIC321	Caenorhabditis	tropicalis	2013	Opportunistic sampling	5.53515, -53.56151	15/4/2013	Mana, French Guiana	Forest	Fruit	small black fruits
NIC322	Caenorhabditis	tropicalis	2013	Opportunistic sampling	5.29111, -53.05539	13/4/2013	Sentier St. Elie, French Guiana	Forest	Fruit	red fruits
NIC323	Caenorhabditis	briggsae	2013	Opportunistic sampling	5.11538, -52.73217	13/4/2013	T'leuyu reserve, Kourou, French Guiana	Forest	Fruit	Woody fruits, small
NIC324	Caenorhabditis	tropicalis	2013	Opportunistic sampling	5.53515, -53.56151	15/4/2013	Mana, French Guiana	Forest	Fruit	small black fruits
NIC325	Caenorhabditis	briggsae	2013	Opportunistic sampling	5.53529, -53.56336	15/4/2013	Mana, French Guiana	Forest	Fruit	fruits
NIC326	Caenorhabditis	nouraguensis	2013	Opportunistic sampling	5.11268, -52.73184	13/4/2013	T'leuyu reserve, Kourou, French Guiana	Forest	Fruit	Woody fruits
NIC327	Caenorhabditis	briggsae	2013	Opportunistic sampling	5.72877, -53.88992	15/4/2013	Awala-Yalimapo	Forest	Fruit	palm fruits, orange
NIC329	Caenorhabditis	briggsae	2013	Opportunistic sampling	5.72963, -53.89118	15/4/2013	Awala-Yalimapo, French Guiana	Forest	Fruit	palm fruits, orange
NIC330	Caenorhabditis	briggsae	2013	Opportunistic sampling	5.72889, -53.8901	15/4/2013	Awala-Yalimapo, French Guiana	Forest	Fruit	palm fruits, orange
NIC331	Caenorhabditis	briggsae	2013	Opportunistic sampling	5.73057, -53.89241	15/4/2013	Awala-Yalimapo, French Guiana	Forest	Fruit	palm fruits
NIC332	Caenorhabditis	briggsae	2013	Opportunistic sampling	5.72914, -53.89023	15/4/2013	Awala-Yalimapo, French Guiana	Forest	Fruit	palm fruits, orange
NIC333	Caenorhabditis	briggsae	2013	Opportunistic sampling	5.72705, -53.89122	15/4/2013	Awala-Yalimapo, French Guiana	Forest	Fruit	small black berries
NIC334	Caenorhabditis	brenneri	2013	Opportunistic sampling	5.74265, -53.95095	15/4/2013	Awala-Yalimapo, French Guiana	Beach	Fruit	yellow fruits, fresh
NIC335	Caenorhabditis	brenneri	2013	Opportunistic sampling	5.74265, -53.95095	15/4/2013	Awala-Yalimapo, French Guiana	Beach	Fruit	yellow fruits, fresh
NIC336	Caenorhabditis	nouraguensis	2013	Opportunistic sampling	5.40812, -53.65287	13/4/2013	Angoulème, French Guiana	Forest	Fruit	Fruit grapes
NIC337	Caenorhabditis	nouraguensis	2013	Opportunistic sampling	5.40812, -53.65287	13/4/2013	Angoulème, French Guiana	Forest	Fruit	Fruit grapes
NIC338	Caenorhabditis	nouraguensis	2013	Opportunistic sampling	5.40814, -53.65328	13/4/2013	Angoulème, French Guiana	Forest	Fruit	Woody fruits,small
NIC339	Caenorhabditis	tropicalis	2013	Opportunistic sampling	5.41305, -53.65004	14/4/2014	Angoulème, French Guiana	Forest	Fruit	small fruits
NIC340	Caenorhabditis	briggsae	2013	Opportunistic sampling	5.4074, -53.64501	14/4/2014	Angoulème, French Guiana	Forest	Flower	flower
NIC341	Caenorhabditis	briggsae	2013	Opportunistic sampling	5.41346, -53.65433	14/4/2014	Angoulème, French Guiana	Forest	Fruit	woody fruits	palm fruits
NIC342	Caenorhabditis	brenneri	2013	Opportunistic sampling	5.41159, -53.65494	14/4/2014	Angoulème, French Guiana	Rural_garden	Fruit	Fruits (Chadek)	Citrus maxima
NIC343	Caenorhabditis	briggsae	2013	Opportunistic sampling	5.41134, -53.65517	14/4/2014	Angoulème, French Guiana	Rural_garden	Flower	Flowers
NIC344	Caenorhabditis	tropicalis	2013	Opportunistic sampling	5.41063, -53.6564	14/4/2014	Angoulème, French Guiana	Rural_garden	Fruit	Palm fruits
NIC345	Caenorhabditis	nouraguensis	2013	Opportunistic sampling	4.08989, -52.68255	19/04/2013	Nouragues Natural Reserve, French Guiana	Forest	Fruit	fruits (same as 403)
NIC346	Caenorhabditis	nouraguensis	2013	Opportunistic sampling	4.08989, -52.68255	19/04/2013	Nouragues Natural Reserve, French Guiana	Forest	Fruit	fruits (same as 403)
NIC347	Caenorhabditis	nouraguensis	2013	Opportunistic sampling	4.09001, -52.68292	19/04/2013	Nouragues Natural Reserve, French Guiana	Forest	Fruit	fruit woody round
NIC348	Caenorhabditis	macrosperma	2013	Opportunistic sampling	4.09007, -52.68322	19/04/2013	Nouragues Natural Reserve, French Guiana	Forest	Fruit	woody fruit, olivelike
NIC349	Caenorhabditis	macrosperma	2013	Opportunistic sampling	4.09007, -52.68322	19/04/2013	Nouragues Natural Reserve, French Guiana	Forest	Fruit	woody fruit, olivelike
NIC350	Caenorhabditis	tropicalis	2013	Opportunistic sampling	4.0903, -52.6842	19/04/2013	Nouragues Natural Reserve, French Guiana	Forest	Fruit	fruits
NIC351	Caenorhabditis	nouraguensis	2013	Opportunistic sampling	4.09535, -52.68617	19/04/2013	Nouragues Natural Reserve, French Guiana	Forest	Fruit	woody fruit	Clusia sp.
NIC352	Caenorhabditis	macrosperma	2013	Opportunistic sampling	4.09438, -52.6863	19/04/2013	Nouragues Natural Reserve, French Guiana	Forest	Fruit	large yellowish fruit, juicy
NIC353	Caenorhabditis	nouraguensis	2013	Opportunistic sampling	4.08827, -52.67538	19/04/2013	Nouragues Natural Reserve, French Guiana	Forest	Fruit	flower/fruit covers
NIC354	Caenorhabditis	tropicalis	2013	Opportunistic sampling	4.0881, -52.6753	19/04/2013	Nouragues Natural Reserve, French Guiana	Forest	Fruit	Fruit grapes	Cecropia
NIC355	Caenorhabditis	nouraguensis	2013	Opportunistic sampling	4.08782, -52.6746	19/04/2013	Nouragues Natural Reserve, French Guiana	Forest	Fruit	woody fruit
NIC356	Caenorhabditis	nouraguensis	2013	Opportunistic sampling	4.0915, -52.68553	19/04/2013	Nouragues Natural Reserve, French Guiana	Forest	Flower	flowers of parasitic plant
NIC357	Caenorhabditis	castelli	2013	Opportunistic sampling	4.0911, -52.68536	19/04/2013	Nouragues Natural Reserve, French Guiana	Forest	Fruit	small black fruit, grapesize
NIC358	Caenorhabditis	briggsae	2013	Opportunistic sampling	4.0883, -52.67557	19/04/2013	Nouragues Natural Reserve, French Guiana	Forest	Fruit	black fruit small
NIC359	Caenorhabditis	tropicalis	2013	Opportunistic sampling	4.0911, -52.68536	19/04/2013	Nouragues Natural Reserve, French Guiana	Forest	Fruit	small black fruit, grapesize
NIC360	Caenorhabditis	nouraguensis	2013	Opportunistic sampling	4.08782, -52.67456	19/04/2013	Nouragues Natural Reserve, French Guiana	Forest	Fruit	red berries, olivesize
NIC361	Caenorhabditis	nouraguensis	2013	Opportunistic sampling	4.0947, -52.68621	19/04/2013	Nouragues Natural Reserve, French Guiana	Forest	Fruit	fruit orange
NIC362	Caenorhabditis	briggsae	2013	Opportunistic sampling	4.08568, -52.6747	19/04/2013	Nouragues Natural Reserve, French Guiana	Forest	Fruit	pink fruit covers	Tetragastris sp. (Burseraceae)
NIC363	Caenorhabditis	tropicalis	2013	Opportunistic sampling	4.95234, -52.49148	25/04/2013	Macouria, French Guiana	Botanical_garden_zoo	Fruit	fruits
NIC364	Caenorhabditis	macrosperma	2013	Opportunistic sampling	4.09007, -52.68322	19/04/2013	Nouragues Natural Reserve, French Guiana	Forest	Fruit	woody fruit, olivelike
NIC365	Caenorhabditis	tropicalis	2013	Opportunistic sampling	4.03617, -52.67805	21/04/2013	Nouragues Natural Reserve, French Guiana	Forest	Fruit	palm fruit
NIC366	Caenorhabditis	nouraguensis	2013	Opportunistic sampling	4.06517, -52.68409	21/04/2013	Nouragues Natural Reserve, French Guiana	Forest	Fruit	pink fruit covers	Tetragastris sp. (Burseraceae)
NIC367	Caenorhabditis	briggsae	2013	Opportunistic sampling	4.03671, -52.67738	21/04/2013	Nouragues Natural Reserve, French Guiana	Forest	Fruit	fleshy fruit
NIC368	Caenorhabditis	briggsae	2013	Opportunistic sampling	4.0492, -52.67635	21/04/2013	Nouragues Natural Reserve, French Guiana	Forest	Fruit	pink fruit covers	Tetragastris sp. (Burseraceae)
NIC369	Caenorhabditis	briggsae	2013	Opportunistic sampling	4.03712, -52.67044	22/04/2013	Nouragues Natural Reserve, French Guiana	Forest	Fruit	woody fruit
NIC370	Caenorhabditis	nouraguensis	2013	Opportunistic sampling	4.0409, -52.67558	22/04/2013	Nouragues Natural Reserve, French Guiana	Forest	Fruit	pink fruit covers	Tetragastris sp. (Burseraceae)
NIC371	Caenorhabditis	nouraguensis	2013	Opportunistic sampling	4.0409, -52.67558	22/04/2013	Nouragues Natural Reserve, French Guiana	Forest	Fruit	pink fruit covers	Tetragastris sp. (Burseraceae)
NIC372	Caenorhabditis	tropicalis	2013	Opportunistic sampling	4.03712, -52.67044	22/04/2013	Nouragues Natural Reserve, French Guiana	Forest	Fruit	woody fruit
NIC373	Caenorhabditis	briggsae	2013	Opportunistic sampling	4.03706, -52.67086	22/04/2013	Nouragues Natural Reserve, French Guiana	Forest	Fruit	eyeball fruit	Paullinia sp. (Sapindaceae)
NIC374	Caenorhabditis	tropicalis	2013	Opportunistic sampling	4.03776, -52.67285	22/04/2013	Nouragues Natural Reserve, French Guiana	Forest	Leaf litter/humus	leaf litter+humus Mango tree
NIC375	Caenorhabditis	tropicalis	2013	Opportunistic sampling	4.03714, -52.67109	22/04/2013	Nouragues Natural Reserve, French Guiana	Forest	Fruit	eyeball fruit	Paullinia sp. (Sapindaceae)
NIC376	Caenorhabditis	nouraguensis	2013	Opportunistic sampling	4.07829, -52.68732	21/04/2013	Nouragues Natural Reserve, French Guiana	Forest	Fruit	pink fruit covers	Tetragastris sp. (Burseraceae)
NIC377	Caenorhabditis	briggsae	2013	Opportunistic sampling	5.11396, -52.73218	13/4/2013	T'leuyu reserve, Kourou, French Guiana	Forest	Fruit	woody fruits, olivelike
NIC378	Caenorhabditis	tropicalis	2013	Opportunistic sampling	5.29111, -53.05539	13/4/2013	Sentier St. Elie, French Guiana	Forest	Fruit	woody fruits	Simaba morettii
NIC379	Caenorhabditis	nouraguensis	2013	Opportunistic sampling	4.05496, -52.67827	21/04/2013	Nouragues Natural Reserve, French Guiana	Forest	Fruit	pink fruit covers	Tetragastris sp. (Burseraceae)
NIC380	Caenorhabditis	tropicalis	2013	Opportunistic sampling	4.03946, -52.67566	21/04/2013	Nouragues Natural Reserve, French Guiana	Forest	Fruit	pink fruit covers	Tetragastris sp. (Burseraceae)
NIC381	Caenorhabditis	nouraguensis	2013	Opportunistic sampling	4.08757, -52.67434	19/04/2013	Nouragues Natural Reserve, French Guiana	Forest	Fungus	rotting fungus, cigarshape
NIC382	Caenorhabditis	tropicalis	2013	Opportunistic sampling	4.03801, -52.67711	21/04/2013	Nouragues Natural Reserve, French Guiana	Forest	Fruit	woody fruit
NIC383	Caenorhabditis	tropicalis	2013	Opportunistic sampling	4.03714, -52.67109	22/04/2013	Nouragues Natural Reserve, French Guiana	Forest	Fruit	eyeball fruit	Paullinia sp. (Sapindaceae)
NIC384	Caenorhabditis	tropicalis	2013	Opportunistic sampling	4.06126, -52.67946	21/04/2013	Nouragues Natural Reserve, French Guiana	Forest	Fruit	pink fruit covers	Tetragastris sp. (Burseraceae)
NIC385	Caenorhabditis	tropicalis	2013	Opportunistic sampling	4.09083, -52.68494	19/04/2013	Nouragues Natural Reserve, French Guiana	Forest	Fruit	seedlings rotten
NIC386	Caenorhabditis	tropicalis	2013	Opportunistic sampling	5.40907, -53.65188	13/4/2013	Angoulème, French Guiana	Forest	Fruit	Woody fruits	Clusia sp.
NIC387	Caenorhabditis	tropicalis	2013	Opportunistic sampling	4.03671, -52.67728	21/04/2013	Nouragues Natural Reserve, French Guiana	Forest	Fruit	small red fruits
NIC388	Caenorhabditis	nouraguensis	2013	Opportunistic sampling	4.09007, -52.68322	19/04/2013	Nouragues Natural Reserve, French Guiana	Forest	Fruit	round woody fruit
NIC389	Caenorhabditis	tropicalis	2013	Opportunistic sampling	5.29111, -53.05539	13/4/2013	Sentier St. Elie, French Guiana	Forest	Fruit	woody fruits	Simaba morettii
NIC390	Caenorhabditis	tropicalis	2013	Opportunistic sampling	4.03527, -52.67773	21/04/2013	Nouragues Natural Reserve, French Guiana	Forest	Fruit	yellow fruit
NIC391	Caenorhabditis	tropicalis	2013	Opportunistic sampling	4.03715, -52.67126	22/04/2013	Nouragues Natural Reserve, French Guiana	Forest	Fruit	fruit husk woody
NIC392	Caenorhabditis	briggsae	2013	Opportunistic sampling	5.40779, -53.64583	14/4/2014	Angoulème, French Guiana	Forest	Fruit	woody fruits
NIC393	Caenorhabditis	tropicalis	2013	Opportunistic sampling	4.04701, -52.67817	21/04/2013	Nouragues Natural Reserve, French Guiana	Forest	Fruit	fruit
NIC394	Caenorhabditis	dolens	2013	Opportunistic sampling	4.08656, -52.67961	18/04/2013	Nouragues Natural Reserve, French Guiana	Forest	Fruit	fruit pink
NIC396	Caenorhabditis	tropicalis	2013	Opportunistic sampling	4.03893, -52.67352	21/04/2013	Nouragues Natural Reserve, French Guiana	Forest	Fruit	woody fruit
NIC398	Caenorhabditis	briggsae	2013	Opportunistic sampling	5.11396, -52.73218	13/4/2013	T'leuyu reserve, Kourou, French Guiana	Forest	Fruit	woody fruits, olivelike
NIC399	Caenorhabditis	briggsae	2013	Opportunistic sampling	5.11396, -52.73218	13/4/2013	T'leuyu reserve, Kourou, French Guiana	Forest	Fruit	woody fruits, olivelike
NIC400	Caenorhabditis	briggsae	2013	Opportunistic sampling	5.72711, -53.89076	15/4/2013	Awala-Yalimapo, French Guiana	Forest	Fruit	palm fruits, orange
NIC401	Caenorhabditis	macrosperma	2013	Opportunistic sampling	4.09007, -52.68372	19/04/2013	Nouragues Natural Reserve, French Guiana	Forest	Fruit	seeds woody
NIC402	Caenorhabditis	briggsae	2013	Opportunistic sampling	5.72896, -53.89008	15/4/2013	Awala-Yalimapo, French Guiana	Forest	Fruit	palm fruits, orange
NIC403	Caenorhabditis	tropicalis	2013	Opportunistic sampling	5.41011, -53.65462	13/4/2013	Angoulème, French Guiana	Forest	Flower	Heliconia flowers, large	Heliconia sp.
NIC404	Caenorhabditis	tropicalis	2013	Opportunistic sampling	5.41011, -53.65462	13/4/2013	Angoulème, French Guiana	Forest	Flower	Heliconia flowers, large	Heliconia sp.
NIC405	Caenorhabditis	tropicalis	2013	Opportunistic sampling	5.41011, -53.65462	13/4/2013	Angoulème, French Guiana	Forest	Flower	Heliconia flowers, large	Heliconia sp.
NIC406	Caenorhabditis	nouraguensis	2013	Opportunistic sampling	5.29086, -53.05596	13/4/2013	Sentier St. Elie, French Guiana	Forest	Fruit	black fruit, olivelike
NIC407	Caenorhabditis	tropicalis	2013	Opportunistic sampling	5.41418, -53.65416	14/4/2014	Angoulème, French Guiana	Forest	Fruit	woody fruits ,heartshaped
NIC408	Caenorhabditis	tropicalis	2013	Opportunistic sampling	5.40848, -53.65181	13/4/2013	Angoulème, French Guiana	Forest	Fruit	Woody fruit, oval
NIC409	Caenorhabditis	tropicalis	2013	Opportunistic sampling	5.41011, -53.65462	13/4/2013	Angoulème, French Guiana	Forest	Flower	Heliconia flowers, large	Heliconia sp.
NIC410	Caenorhabditis	nouraguensis	2013	Opportunistic sampling	4.09083, -52.68494	19/04/2013	Nouragues Natural Reserve, French Guiana	Forest	Fruit	yellow fruit fleshy
NIC412	Caenorhabditis	sp. 24 (LOST)	2013	Opportunistic sampling	4.09218, -52.68578	19/04/2013	Nouragues Natural Reserve, French Guiana	Forest	Fruit	large yellowish fruit, juicy
NIC413	Caenorhabditis	tropicalis	2013	Opportunistic sampling	4.07244, -52.69034	21/04/2013	Nouragues Natural Reserve, French Guiana	Forest	Fruit	Fruit grapes
NIC414	Caenorhabditis	nouraguensis	2013	Opportunistic sampling	4.06126, -52.67946	21/04/2013	Nouragues Natural Reserve, French Guiana	Forest	Fruit	pink fruit covers	Tetragastris sp. (Burseraceae)
NIC415	Caenorhabditis	nouraguensis	2013	Opportunistic sampling	4.07664, -52.68806	21/04/2013	Nouragues Natural Reserve, French Guiana	Forest	Fruit	pink fruit covers	Tetragastris sp. (Burseraceae)
NIC416	Caenorhabditis	tropicalis	2013	Opportunistic sampling	4.03714, -52.67109	22/04/2013	Nouragues Natural Reserve, French Guiana	Forest	Fruit	eyeball fruit	Paullinia sp. (Sapindaceae)
NIC417	Caenorhabditis	tropicalis	2013	Opportunistic sampling	4.07829, -52.68732	21/04/2013	Nouragues Natural Reserve, French Guiana	Forest	Fruit	pink fruit covers	Tetragastris sp. (Burseraceae)
NIC418	Caenorhabditis	nouraguensis	2013	Opportunistic sampling	4.08838, -52.6757	19/04/2013	Nouragues Natural Reserve, French Guiana	Forest	Flower	small white flowers
NIC419	Caenorhabditis	briggsae	2013	Opportunistic sampling	4.03617, -52.67805	21/04/2013	Nouragues Natural Reserve, French Guiana	Forest	Fruit	big pods, beanlike
NIC420	Caenorhabditis	tropicalis	2013	Opportunistic sampling	5.41089, -53.6565	14/4/2014	Angoulème, French Guiana	Rural_garden	Flower	heliconia flower large	Heliconia sp.
NIC421	Caenorhabditis	nouraguensis	2013	Opportunistic sampling	4.09207, -52.68587	19/04/2013	Nouragues Natural Reserve, French Guiana	Forest	Fruit	small black fruits
NIC422	Caenorhabditis	tropicalis	2013	Opportunistic sampling	4.03943, -52.67587	21/04/2013	Nouragues Natural Reserve, French Guiana	Forest	Fruit	eyeball fruit	Paullinia sp. (Sapindaceae)
NIC424	Caenorhabditis	tropicalis	2013	Opportunistic sampling	5.41432, -53.65382	14/4/2014	Angoulème, French Guiana	Forest	Fruit	woody fruits
NIC425	Caenorhabditis	tropicalis	2013	Opportunistic sampling	5.53544, -53.5634	15/4/2013	Mana, French Guiana	Forest	Flower	flowers
NIC426	Caenorhabditis	tropicalis	2013	Opportunistic sampling	5.41125, -53.65478	14/4/2014	Angoulème, French Guiana	Rural_garden	Leaf Litter	Leaf Litter
NIC427	Caenorhabditis	nouraguensis	2013	Opportunistic sampling	5.40848, -53.65181	13/4/2013	Angoulème, French Guiana	Forest	Fruit	Woody fruit, oval (same as 302a)
NIC428	Caenorhabditis	nouraguensis	2013	Inselberg - substrate incidence	4.08631, -52.67439	21/04/2013	Inselberg station, Nouragues Natural Reserve, French Guiana	Forest	Fruit	Fruit
NIC429	Caenorhabditis	nouraguensis	2013	Inselberg - substrate incidence	4.08678, -52.67515	21/04/2013	Inselberg station, Nouragues Natural Reserve, French Guiana	Forest	Fruit	Fruit
NIC430	Caenorhabditis	nouraguensis	2013	Inselberg - substrate incidence	4.08678, -52.67515	21/04/2013	Inselberg station, Nouragues Natural Reserve, French Guiana	Forest	Fruit	Fruit
NIC431	Caenorhabditis	nouraguensis	2013	Inselberg - substrate incidence	4.08926, -52.67607	21/04/2013	Inselberg station, Nouragues Natural Reserve, French Guiana	Forest	Fruit	Fruit
NIC432	Caenorhabditis	nouraguensis	2013	Inselberg - substrate incidence	4.08631, -52.67439	21/04/2013	Inselberg station, Nouragues Natural Reserve, French Guiana	Forest	Litter	Litter
NIC433	Caenorhabditis	nouraguensis	2013	Inselberg - substrate incidence	4.08737, -52.67269	21/04/2013	Inselberg station, Nouragues Natural Reserve, French Guiana	Forest	Fruit	Fruit
NIC434	Caenorhabditis	tropicalis	2013	Inselberg - substrate incidence	4.08584, -52.67358	21/04/2013	Inselberg station, Nouragues Natural Reserve, French Guiana	Forest	Fruit	Fruit
NIC435	Caenorhabditis	nouraguensis	2013	Inselberg - substrate incidence	4.0883, -52.67432	21/04/2013	Inselberg station, Nouragues Natural Reserve, French Guiana	Forest	Fruit	Fruit
NIC436	Caenorhabditis	tropicalis	2013	Inselberg - substrate incidence	4.08678, -52.67515	21/04/2013	Inselberg station, Nouragues Natural Reserve, French Guiana	Forest	Litter	Litter
NIC437	Caenorhabditis	nouraguensis	2013	Inselberg - substrate incidence	4.08874, -52.67513	21/04/2013	Inselberg station, Nouragues Natural Reserve, French Guiana	Forest	Fruit	Fruit
NIC438	Caenorhabditis	nouraguensis	2013	Inselberg - substrate incidence	4.08874, -52.67513	21/04/2013	Inselberg station, Nouragues Natural Reserve, French Guiana	Forest	Litter	Litter
NIC439	Caenorhabditis	nouraguensis	2013	Inselberg - substrate incidence	4.08926, -52.67607	21/04/2013	Inselberg station, Nouragues Natural Reserve, French Guiana	Forest	Fruit	Fruit
NIC440	Caenorhabditis	nouraguensis	2013	Inselberg - substrate incidence	4.08631, -52.67439	21/04/2013	Inselberg station, Nouragues Natural Reserve, French Guiana	Forest	Fruit	Fruit
NIC441	Caenorhabditis	tropicalis	2013	Inselberg - substrate incidence	4.08399, -52.67769	22/04/2013	Inselberg station, Nouragues Natural Reserve, French Guiana	Forest	Fruit	Fruit
NIC442	Caenorhabditis	briggsae	2013	Inselberg - substrate incidence	4.08468, -52.6753	22/04/2013	Inselberg station, Nouragues Natural Reserve, French Guiana	Forest	Fruit	Fruit
NIC443	Caenorhabditis	tropicalis	2013	Inselberg - substrate incidence	4.08447, -52.67858	22/04/2013	Inselberg station, Nouragues Natural Reserve, French Guiana	Forest	Fruit	Fruit
NIC444	Caenorhabditis	tropicalis	2013	Inselberg - substrate incidence	4.08422, -52.67452	22/04/2013	Inselberg station, Nouragues Natural Reserve, French Guiana	Forest	Fruit	Fruit
NIC445	Caenorhabditis	tropicalis	2013	Inselberg - substrate incidence	4.08558, -52.67682	22/04/2013	Inselberg station, Nouragues Natural Reserve, French Guiana	Forest	Litter	Litter
NIC446	Caenorhabditis	nouraguensis	2013	Inselberg - substrate incidence	4.08501, -52.67406	24/04/2013	Inselberg station, Nouragues Natural Reserve, French Guiana	Forest	Litter	Litter
NIC447	Caenorhabditis	nouraguensis	2013	Inselberg - substrate incidence	4.08501, -52.67406	24/04/2013	Inselberg station, Nouragues Natural Reserve, French Guiana	Forest	Litter	Litter
NIC448	Caenorhabditis	nouraguensis	2013	Inselberg - substrate incidence	4.08547, -52.67485	24/04/2013	Inselberg station, Nouragues Natural Reserve, French Guiana	Forest	Fruit	Fruit
NIC449	Caenorhabditis	nouraguensis	2013	Inselberg - substrate incidence	4.08631, -52.67243	24/04/2013	Inselberg station, Nouragues Natural Reserve, French Guiana	Forest	Litter	Litter
NIC450	Caenorhabditis	tropicalis	2013	Inselberg - substrate incidence	4.08926, -52.67607	21/04/2013	Inselberg station, Nouragues Natural Reserve, French Guiana	Forest	Fruit	Fruit
NIC451	Caenorhabditis	nouraguensis	2013	Inselberg - substrate incidence	4.08393, -52.68099	23/04/2013	Inselberg station, Nouragues Natural Reserve, French Guiana	Forest	Fruit	Fruit
NIC453	Caenorhabditis	nouraguensis	2013	Inselberg - substrate incidence	4.08233, -52.68386	23/04/2013	Inselberg station, Nouragues Natural Reserve, French Guiana	Forest	Fruit	Fruit
NIC454	Caenorhabditis	tropicalis	2013	Inselberg - substrate incidence	4.08318, -52.68343	23/04/2013	Inselberg station, Nouragues Natural Reserve, French Guiana	Forest	Fruit	Fruit
NIC455	Caenorhabditis	nouraguensis	2013	Inselberg - substrate incidence	4.08393, -52.68099	23/04/2013	Inselberg station, Nouragues Natural Reserve, French Guiana	Forest	Fruit	Fruit
NIC456	Caenorhabditis	nouraguensis	2013	Inselberg - substrate incidence	4.0831, -52.68139	23/04/2013	Inselberg station, Nouragues Natural Reserve, French Guiana	Forest	Fruit	Fruit
NIC457	Caenorhabditis	nouraguensis	2013	Inselberg - substrate incidence	4.08161, -52.68424	23/04/2013	Inselberg station, Nouragues Natural Reserve, French Guiana	Forest	Fruit	Fruit
NIC458	Caenorhabditis	tropicalis	2013	Inselberg - substrate incidence	4.08141, -52.68219	23/04/2013	Inselberg station, Nouragues Natural Reserve, French Guiana	Forest	Fruit	Fruit
NIC459	Caenorhabditis	tropicalis	2013	Inselberg - substrate incidence	4.08161, -52.68424	23/04/2013	Inselberg station, Nouragues Natural Reserve, French Guiana	Forest	Litter	Litter
NIC460	Caenorhabditis	nouraguensis	2013	Inselberg - substrate incidence	4.08227, -52.68178	23/04/2013	Inselberg station, Nouragues Natural Reserve, French Guiana	Forest	Fruit	Fruit
NIC461	Caenorhabditis	tropicalis	2013	Inselberg - substrate incidence	4.08318, -52.68343	23/04/2013	Inselberg station, Nouragues Natural Reserve, French Guiana	Forest	Fruit	Fruit
NIC462	Caenorhabditis	nouraguensis	2013	Inselberg - substrate incidence	4.08141, -52.68219	23/04/2013	Inselberg station, Nouragues Natural Reserve, French Guiana	Forest	Fruit	Fruit
NIC463	Caenorhabditis	nouraguensis	2013	Inselberg - substrate incidence	4.08141, -52.68219	23/04/2013	Inselberg station, Nouragues Natural Reserve, French Guiana	Forest	Fruit	Fruit
NIC464	Caenorhabditis	nouraguensis	2013	Opportunistic sampling	4.0883, -52.67541	25/04/2013	Inselberg station, Nouragues Natural Reserve, French Guiana	Forest	Fruit	Fruit
NIC465	Caenorhabditis	nouraguensis	2013	Opportunistic sampling	4.0883, -52.67541	25/04/2013	Inselberg station, Nouragues Natural Reserve, French Guiana	Forest	Fruit	Fruit
NIC466	Caenorhabditis	nouraguensis	2013	Opportunistic sampling	4.0883, -52.67541	25/04/2013	Inselberg station, Nouragues Natural Reserve, French Guiana	Forest	Fruit	Fruit
NIC467	Caenorhabditis	nouraguensis	2013	Opportunistic sampling	4.0883, -52.67541	25/04/2013	Inselberg station, Nouragues Natural Reserve, French Guiana	Forest	Litter	Litter
NIC468	Caenorhabditis	tropicalis	2013	Opportunistic sampling	4.0883, -52.67541	25/04/2013	Inselberg station, Nouragues Natural Reserve, French Guiana	Forest	Fruit	Fruit
NIC469	Caenorhabditis	tropicalis	2013	Opportunistic sampling	4.0883, -52.67541	25/04/2013	Inselberg station, Nouragues Natural Reserve, French Guiana	Forest	Fruit	Fruit
NIC470	Caenorhabditis	nouraguensis	2013	Opportunistic sampling	4.0883, -52.67541	25/04/2013	Inselberg station, Nouragues Natural Reserve, French Guiana	Forest	Fruit	Fruit
NIC471	Caenorhabditis	nouraguensis	2013	Opportunistic sampling	4.0883, -52.67541	25/04/2013	Inselberg station, Nouragues Natural Reserve, French Guiana	Forest	Litter	Litter
NIC472	Caenorhabditis	tropicalis	2013	Opportunistic sampling	4.0883, -52.67541	25/04/2013	Inselberg station, Nouragues Natural Reserve, French Guiana	Forest	Fruit	Fruit
NIC473	Caenorhabditis	tropicalis	2013	Opportunistic sampling	4.0883, -52.67541	25/04/2013	Inselberg station, Nouragues Natural Reserve, French Guiana	Forest	Litter	Litter
NIC474	Caenorhabditis	nouraguensis	2013	Inselberg - substrate incidence	4.0819, -52.68306	24/04/2013	Inselberg station, Nouragues Natural Reserve, French Guiana	Forest	Fruit	Fruit
NIC475	Caenorhabditis	tropicalis	2013	Inselberg - substrate incidence	4.08631, -52.67243	24/04/2013	Inselberg station, Nouragues Natural Reserve, French Guiana	Forest	Fruit	Fruit
NIC476	Caenorhabditis	nouraguensis	2013	Inselberg - substrate incidence	4.08803, -52.67552	24/04/2013	Inselberg station, Nouragues Natural Reserve, French Guiana	Forest	Litter	Litter
NIC477	Caenorhabditis	nouraguensis	2013	Inselberg - substrate incidence	4.08757, -52.6747	24/04/2013	Inselberg station, Nouragues Natural Reserve, French Guiana	Forest	Fruit	Fruit
NIC478	Caenorhabditis	tropicalis	2013	Inselberg - substrate incidence	4.08855, -52.67645	24/04/2013	Inselberg station, Nouragues Natural Reserve, French Guiana	Forest	Litter	Litter
NIC479	Caenorhabditis	tropicalis	2013	Inselberg - substrate incidence	4.08631, -52.67243	24/04/2013	Inselberg station, Nouragues Natural Reserve, French Guiana	Forest	Fruit	Fruit
NIC480	Caenorhabditis	nouraguensis	2013	Inselberg - substrate incidence	4.08757, -52.6747	24/04/2013	Inselberg station, Nouragues Natural Reserve, French Guiana	Forest	Fruit	Fruit
NIC481	Caenorhabditis	nouraguensis	2013	Inselberg - substrate incidence	4.08757, -52.6747	24/04/2013	Inselberg station, Nouragues Natural Reserve, French Guiana	Forest	Fruit	Fruit
NIC482	Caenorhabditis	nouraguensis	2013	Inselberg - substrate incidence	4.08757, -52.6747	24/04/2013	Inselberg station, Nouragues Natural Reserve, French Guiana	Forest	Fruit	Fruit
NIC483	Caenorhabditis	nouraguensis	2013	Inselberg - substrate incidence	4.08757, -52.6747	24/04/2013	Inselberg station, Nouragues Natural Reserve, French Guiana	Forest	Litter	Litter
NIC484	Caenorhabditis	nouraguensis	2013	Inselberg - substrate incidence	4.08547, -52.67485	24/04/2013	Inselberg station, Nouragues Natural Reserve, French Guiana	Forest	Fruit	Fruit
NIC485	Caenorhabditis	nouraguensis	2013	Inselberg - substrate incidence	4.08506, -52.68135	24/04/2013	Inselberg station, Nouragues Natural Reserve, French Guiana	Forest	Fruit	Fruit
NIC486	Caenorhabditis	nouraguensis	2013	Inselberg - substrate incidence	4.08501, -52.67406	24/04/2013	Inselberg station, Nouragues Natural Reserve, French Guiana	Forest	Litter	Litter
NIC487	Caenorhabditis	nouraguensis	2013	Inselberg - substrate incidence	4.08547, -52.67485	24/04/2013	Inselberg station, Nouragues Natural Reserve, French Guiana	Forest	Fruit	Fruit
NIC488	Caenorhabditis	nouraguensis	2013	Inselberg - substrate incidence	4.08501, -52.67406	24/04/2013	Inselberg station, Nouragues Natural Reserve, French Guiana	Forest	Fruit	Fruit
NIC489	Caenorhabditis	tropicalis	2013	Inselberg - substrate incidence	4.08695, -52.67731	24/04/2013	Inselberg station, Nouragues Natural Reserve, French Guiana	Forest	Litter	Litter
NIC490	Caenorhabditis	nouraguensis	2013	Inselberg - substrate incidence	4.08507, -52.68325	24/04/2013	Inselberg station, Nouragues Natural Reserve, French Guiana	Forest	Litter	Litter
NIC491	Caenorhabditis	tropicalis	2013	Inselberg - substrate incidence	4.08507, -52.68325	24/04/2013	Inselberg station, Nouragues Natural Reserve, French Guiana	Forest	Fruit	Fruit
NIC492	Caenorhabditis	tropicalis	2013	Inselberg - substrate incidence	4.0864, -52.67639	24/04/2013	Inselberg station, Nouragues Natural Reserve, French Guiana	Forest	Fruit	Fruit
NIC493	Caenorhabditis	nouraguensis	2013	Inselberg - substrate incidence	4.08501, -52.67406	24/04/2013	Inselberg station, Nouragues Natural Reserve, French Guiana	Forest	Fruit	Fruit
NIC494	Caenorhabditis	nouraguensis	2013	Inselberg - substrate incidence	4.08501, -52.67406	24/04/2013	Inselberg station, Nouragues Natural Reserve, French Guiana	Forest	Fruit	Fruit
NIC495	Caenorhabditis	nouraguensis	2013	Inselberg - substrate incidence	4.08076, -52.68251	24/04/2013	Inselberg station, Nouragues Natural Reserve, French Guiana	Forest	Fruit	Fruit
NIC496	Caenorhabditis	tropicalis	2013	Inselberg - substrate incidence	4.08803, -52.67552	24/04/2013	Inselberg station, Nouragues Natural Reserve, French Guiana	Forest	Fruit	Fruit
NIC903	Caenorhabditis	tropicalis	2014	Opportunistic Sampling	4.04877, -52.67666	16/8/14	Nouragues Natural Reserve, French Guiana	Forest	Plant stem	apical plant sheath ?	?
NIC904	Caenorhabditis	tropicalis	2014	Opportunistic Sampling	4.03117, -52.68019	18/8/14	Nouragues Natural Reserve, French Guiana	Forest	Fruits	Woody cup fruits, small	?
NIC905	Caenorhabditis	tropicalis	2014	Opportunistic Sampling	4.03799, -52.67317	19/8/14	Nouragues Natural Reserve, French Guiana	Forest	Fruits	Orange fruits, palm tree	?
NIC906	Caenorhabditis	briggsae	2014	Opportunistic Sampling	4.03816, -52.6728	19/8/14	Nouragues Natural Reserve, French Guiana	Forest	Fruits/Compost	Compost, fruit rests	-
NIC907	Caenorhabditis	tropicalis	2014	Opportunistic Sampling	4.04842, -52.67683	16/8/14	Nouragues Natural Reserve, French Guiana	Forest	Plant stem	apical plant sheath ?	?
NIC908	Caenorhabditis	tropicalis	2014	Opportunistic Sampling	4.04372, -52.67704	16/8/14	Nouragues Natural Reserve, French Guiana	Forest	Flowers	yellow flowers, tubular	?
NIC909	Caenorhabditis	tropicalis	2014	Opportunistic Sampling	4.03955, -52.67374	14/8/14	Nouragues Natural Reserve, French Guiana	Forest	Flower	Heliconia	Heliconia sp.
NIC910	Caenorhabditis	nouraguensis	2014	Opportunistic Sampling	4.04129, -52.67623	16/8/14	Nouragues Natural Reserve, French Guiana	Forest	Flowers	rotting Clusia flowers	Clusia sp.
NIC911	Caenorhabditis	briggsae	2014	Opportunistic Sampling	4.03721, -52.67052	15/8/14	Nouragues Natural Reserve, French Guiana	Forest	Flowers	rotting flowers	?
NIC912	Caenorhabditis	tropicalis	2014	Opportunistic Sampling	4.03711, -52.67206	15/8/14	Nouragues Natural Reserve, French Guiana	Forest	Flowers	fresh Clusia flowers	Clusia sp.
NIC913	Caenorhabditis	tropicalis	2014	Opportunistic Sampling	4.04738, -52.67787	16/8/14	Nouragues Natural Reserve, French Guiana	Forest	Plant stem	apical plant sheath ?	?
NIC914	Caenorhabditis	briggsae	2014	Opportunistic Sampling	4.04392, -52.67719	16/8/14	Nouragues Natural Reserve, French Guiana	Forest	Flowers	yellow flowers, tubular	?
NIC915	Caenorhabditis	tropicalis	2014	Opportunistic Sampling	4.03701, -52.67172	15/8/14	Nouragues Natural Reserve, French Guiana	Forest	Flowers	White flowers, rotting	?
NIC916	Caenorhabditis	tropicalis	2014	Opportunistic Sampling	4.03928, -52.67371	14/8/14	Nouragues Natural Reserve, French Guiana	Forest	Flower	Rotting/fresh flowers	?
NIC917	Caenorhabditis	tropicalis	2014	Opportunistic Sampling	4.03446, -52.67816	18/8/14	Nouragues Natural Reserve, French Guiana	Forest	Plant stem	apical plant sheath ?	Cecropia sp.
NIC918	Caenorhabditis	nouraguensis	2014	Opportunistic Sampling	4.04251, -52.67814	17/8/14	Nouragues Natural Reserve, French Guiana	Forest	Flowers	rotting Clusia flowers	Clusia sp.
NIC919	Caenorhabditis	briggsae	2014	Opportunistic Sampling	4.04222, -52.67668	16/8/14	Nouragues Natural Reserve, French Guiana	Forest	Flowers	Large pink flowers, rotting	Vine, Convulvulaceae (Ipomoea batatoides?)
NIC920	Caenorhabditis	tropicalis	2014	Opportunistic Sampling	4.04232, -52.68144	17/8/14	Nouragues Natural Reserve, French Guiana	Forest	Plant stem	stems from large leaf	?
NIC921	Caenorhabditis	nouraguensis	2014	Opportunistic Sampling	4.04251, -52.67814	17/8/14	Nouragues Natural Reserve, French Guiana	Forest	Flowers	rotting Clusia flowers	Clusia sp.
NIC922	Caenorhabditis	brenneri	2014	Opportunistic Sampling	4.03797, -52.67256	19/8/14	Nouragues Natural Reserve, French Guiana	Forest	Fruits	Lime, rotting	Citrus aurantifolia
NIC923	Caenorhabditis	tropicalis	2014	Opportunistic Sampling	4.03149, -52.68573	18/8/14	Nouragues Natural Reserve, French Guiana	Forest	Flowers	Clusia flowers, rotting	Clusia sp.
NIC924	Caenorhabditis	brenneri	2014	Opportunistic Sampling	4.038, -52.67293	15/8/14	Nouragues Natural Reserve, French Guiana	Forest	Faeces	Capybara faeces	-
NIC925	Caenorhabditis	tropicalis	2014	Opportunistic Sampling	4.03975, -52.67435	15/8/14	Nouragues Natural Reserve, French Guiana	Forest	Flowers	Heliconia flowers	Heliconia sp.
NIC926	Caenorhabditis	tropicalis	2014	Opportunistic Sampling	4.03837, -52.67075	15/8/14	Nouragues Natural Reserve, French Guiana	Forest	Plant stem	Rotting plant stem	?
NIC927	Caenorhabditis	tropicalis	2014	Opportunistic Sampling	4.04213, -52.68083	17/8/14	Nouragues Natural Reserve, French Guiana	Forest	Flowers	purple flowers	?
NIC928	Caenorhabditis	macrosperma	2014	Opportunistic Sampling	4.03075, -52.68364	18/8/14	Nouragues Natural Reserve, French Guiana	Forest	Flowers	purple flowers	?
NIC929	Caenorhabditis	tropicalis	2014	Opportunistic Sampling	4.04027, -52.67537	16/8/14	Nouragues Natural Reserve, French Guiana	Forest	Flowers	Heliconia flowers, old, rotten	Heliconia sp.
NIC930	Caenorhabditis	nouraguensis	2014	Opportunistic Sampling	4.03149, -52.68573	18/8/14	Nouragues Natural Reserve, French Guiana	Forest	Flowers	Clusia flowers, rotting	Clusia sp.
NIC931	Caenorhabditis	nouraguensis	2014	Opportunistic Sampling	4.03149, -52.68573	18/8/14	Nouragues Natural Reserve, French Guiana	Forest	Flowers	Clusia flowers, rotting	Clusia sp.
NIC932	Caenorhabditis	tropicalis	2014	Opportunistic Sampling	4.0401, -52.67504	17/8/14	Nouragues Natural Reserve, French Guiana	Forest	Fungus	rotting fungus	?
NIC933	Caenorhabditis	tropicalis	2014	Opportunistic Sampling	4.04237, -52.68256	17/8/14	Nouragues Natural Reserve, French Guiana	Forest	Flowers	Clusia flowers (petals)	Clusia sp.
NIC934	Caenorhabditis	tropicalis	2014	Opportunistic Sampling	4.04783, -52.67766	16/8/14	Nouragues Natural Reserve, French Guiana	Forest	Plant stem	Bromeliad stem on ground, rotting	Bromeliaceae
NIC935	Caenorhabditis	nouraguensis	2014	Opportunistic Sampling	4.04526, -52.67804	16/8/14	Nouragues Natural Reserve, French Guiana	Forest	Flowers	rotting Clusia flowers	Clusia sp.
NIC936	Caenorhabditis	tropicalis	2014	Opportunistic Sampling	4.03149, -52.68573	18/8/14	Nouragues Natural Reserve, French Guiana	Forest	Flowers	Clusia flowers, rotting	Clusia sp.
NIC937	Caenorhabditis	nouraguensis	2014	Opportunistic Sampling	4.03915, -52.67383	14/8/14	Nouragues Natural Reserve, French Guiana	Forest	Flowers	Skinny small yellow flowers, fresh/rotting	?
NIC938	Caenorhabditis	tropicalis	2014	Opportunistic Sampling	4.03397, -52.67852	18/8/14	Nouragues Natural Reserve, French Guiana	Forest	Flowers	Clusia flowers, rotting	Clusia sp.
NIC939	Caenorhabditis	tropicalis	2014	Opportunistic Sampling	4.03128, -52.68028	18/8/14	Nouragues Natural Reserve, French Guiana	Forest	Fruits	Hard, dry woody fruit shells	?
NIC940	Caenorhabditis	tropicalis	2014	Opportunistic Sampling	4.03091, -52.68124	18/8/14	Nouragues Natural Reserve, French Guiana	Forest	Flowers	Clusia flowers, large, rotting	Clusia sp.
NIC941	Caenorhabditis	tropicalis	2014	Opportunistic Sampling	4.03687, -52.67743	13/8/14	Nouragues Natural Reserve, French Guiana	Forest	Fruit	Monkey combs	Apeiba sp.
NIC942	Caenorhabditis	tropicalis	2014	Opportunistic Sampling	4.04007, -52.67494	14/8/14	Nouragues Natural Reserve, French Guiana	Forest	Fruits	Fruit, hard shell	?
NIC943	Caenorhabditis	tropicalis	2014	Opportunistic Sampling	4.03976, -52.67534	14/8/14	Nouragues Natural Reserve, French Guiana	Forest	Flowers	Rotting flowers, same as 870	?
NIC944	Caenorhabditis	tropicalis	2014	Opportunistic Sampling	4.03799, -52.6772	14/8/14	Nouragues Natural Reserve, French Guiana	Forest	Plant stem	Thick large plant stem, juicy	Philodendron?
NIC945	Caenorhabditis	tropicalis	2014	Opportunistic Sampling	4.03707, -52.6772	14/8/14	Nouragues Natural Reserve, French Guiana	Forest	Fruits	pink/white fruits	?
NIC946	Caenorhabditis	tropicalis	2014	Opportunistic Sampling	4.03997, -52.67496	14/8/14	Nouragues Natural Reserve, French Guiana	Forest	Flowers	Giant rotting flower/fruits, river Cacao	Pachira aquatica
NIC947	Caenorhabditis	tropicalis	2014	Opportunistic Sampling	4.03997, -52.67496	14/8/14	Nouragues Natural Reserve, French Guiana	Forest	Flowers	Giant rotting flower/fruits, river Cacao	Pachira aquatica
NIC948	Caenorhabditis	tropicalis	2014	Opportunistic Sampling	4.03711, -52.67206	15/8/14	Nouragues Natural Reserve, French Guiana	Forest	Flowers	fresh Clusia flowers	Clusia sp.
NIC949	Caenorhabditis	tropicalis	2014	Opportunistic Sampling	4.0372, -52.67027	15/8/14	Nouragues Natural Reserve, French Guiana	Forest	Plant stem	Large leaf plant	Philodendron?
NIC950	Caenorhabditis	tropicalis	2014	Opportunistic Sampling	4.03734, -52.66988	15/8/14	Nouragues Natural Reserve, French Guiana	Forest	Fruits	large woody fruit, round	?
NIC951	Caenorhabditis	tropicalis	2014	Opportunistic Sampling	4.0385, -52.66777	15/8/14	Nouragues Natural Reserve, French Guiana	Forest	Flowers	Large pink flowers, fresh+rotting	Vine, Convulvulaceae (Ipomoea batatoides?)
NIC952	Caenorhabditis	tropicalis	2014	Opportunistic Sampling	4.03894, -52.66867	15/8/14	Nouragues Natural Reserve, French Guiana	Forest	Flowers	Large pink flowers, fresh+rotting	Vine, Convulvulaceae (Ipomoea batatoides?)
NIC953	Caenorhabditis	tropicalis	2014	Opportunistic Sampling	4.03828, -52.6715	15/8/14	Nouragues Natural Reserve, French Guiana	Forest	Flowers	rotting Clusia flowers	Clusia sp.
NIC955	Caenorhabditis	tropicalis	2014	Opportunistic Sampling	4.04973, -52.67652	16/8/14	Nouragues Natural Reserve, French Guiana	Forest	Plant stem	apical plant sheath, thin	?
NIC956	Caenorhabditis	tropicalis	2014	Opportunistic Sampling	4.0401, -52.67504	17/8/14	Nouragues Natural Reserve, French Guiana	Forest	Fungus	rotting fungus	?
NIC957	Caenorhabditis	tropicalis	2014	Opportunistic Sampling	4.03952, -52.67598	17/8/14	Nouragues Natural Reserve, French Guiana	Forest	Fruits	Rotting seed	?
NIC958	Caenorhabditis	tropicalis	2014	Opportunistic Sampling	4.03502, -52.67796	18/8/14	Nouragues Natural Reserve, French Guiana	Forest	Plant stem	Thick large plant stem, juicy	Philodendron?
NIC959	Caenorhabditis	tropicalis	2014	Opportunistic Sampling	4.03201, -52.68039	18/8/14	Nouragues Natural Reserve, French Guiana	Forest	Flowers	Clusia flowers, large, rotting	Clusia sp.
NIC960	Caenorhabditis	tropicalis	2014	Opportunistic Sampling	4.03085, -52.68408	18/8/14	Nouragues Natural Reserve, French Guiana	Forest	Fruits	Clusia fruits, large, old, rotten	Clusia sp.
NIC961	Caenorhabditis	tropicalis	2014	Opportunistic Sampling	4.03726, -52.67143	15/8/14	Nouragues Natural Reserve, French Guiana	Forest	Flowers	Inflorescence, rotting on ground	Bromeliaceae?
NIC962	Caenorhabditis	tropicalis	2014	Opportunistic Sampling	4.03875, -52.6677	15/8/14	Nouragues Natural Reserve, French Guiana	Forest	Flowers	rotting inflorescence with small flowers	?
NIC963	Caenorhabditis	tropicalis	2014	Opportunistic Sampling	4.03069, -52.68071	18/8/14	Nouragues Natural Reserve, French Guiana	Forest	Flowers	Clusia flowers, rotting	Clusia sp.
NIC964	Caenorhabditis	tropicalis	2014	Opportunistic Sampling	4.03701, -52.67172	15/8/14	Nouragues Natural Reserve, French Guiana	Forest	Plant stem	Rotting plant stem on ground	?
NIC965	Caenorhabditis	tropicalis	2014	Opportunistic Sampling	4.03701, -52.67172	15/8/14	Nouragues Natural Reserve, French Guiana	Forest	Plant stem	Rotting plant stem on ground	?
NIC966	Caenorhabditis	nouraguensis	2014	Opportunistic Sampling	4.03976, -52.67399	13/8/14	Nouragues Natural Reserve, French Guiana	Forest	Fruit	Figs	Ficus sp.
NIC967	Caenorhabditis	tropicalis	2014	Opportunistic Sampling	4.04007, -52.67494	14/8/14	Nouragues Natural Reserve, French Guiana	Forest	Fruits	Fruit, hard shell	?
NIC968	Caenorhabditis	nouraguensis	2014	Opportunistic Sampling	4.03915, -52.67383	14/8/14	Nouragues Natural Reserve, French Guiana	Forest	Flowers	Skinny small yellow flowers, fresh/rotting	?
NIC969	Caenorhabditis	tropicalis	2014	Opportunistic Sampling	4.03952, -52.67598	17/8/14	Nouragues Natural Reserve, French Guiana	Forest	Fruits	Rotting seed	?
NIC970	Caenorhabditis	tropicalis	2014	Opportunistic Sampling	4.03085, -52.68408	18/8/14	Nouragues Natural Reserve, French Guiana	Forest	Fruits	Clusia fruits, large, old, rotten	Clusia sp.
NIC971	Caenorhabditis	nouraguensis	2014	Opportunistic Sampling	4.04251, -52.67814	17/8/14	Nouragues Natural Reserve, French Guiana	Forest	Flowers	rotting Clusia flowers	Clusia sp.
NIC972	Caenorhabditis	tropicalis	2014	Opportunistic Sampling	4.03701, -52.67172	15/8/14	Nouragues Natural Reserve, French Guiana	Forest	Plant stem	Rotting plant stem on ground	?
NIC973	Caenorhabditis	briggsae	2014	Bait transect	4.03965, -52.67441	2014-08-17	Parare, Nouragues Natural Reserve, French Guiana	Forest	Fruit (bait)	Orange (bait)
NIC974	Caenorhabditis	briggsae	2014	Bait transect	4.03813, -52.67147	2014-08-17	Parare, Nouragues Natural Reserve, French Guiana	Forest	Fruit (bait)	Orange (bait)
NIC975	Caenorhabditis	tropicalis	2014	Bait transect	4.03819, -52.67066	2014-08-17	Parare, Nouragues Natural Reserve, French Guiana	Forest	Fruit (bait)	Orange (bait)
NIC976	Caenorhabditis	tropicalis	2014	Bait transect	4.03819, -52.67066	2014-08-17	Parare, Nouragues Natural Reserve, French Guiana	Forest	Fruit (bait)	Orange (bait)
NIC977	Caenorhabditis	tropicalis	2014	Bait transect	4.03819, -52.67066	2014-08-17	Parare, Nouragues Natural Reserve, French Guiana	Forest	Fruit (bait)	Orange (bait)
NIC978	Caenorhabditis	nouraguensis	2014	Bait transect	4.03819, -52.67066	2014-08-17	Parare, Nouragues Natural Reserve, French Guiana	Forest	Fruit (bait)	Orange (bait)
NIC979	Caenorhabditis	briggsae	2014	Bait transect	4.03822, -52.67031	2014-08-17	Parare, Nouragues Natural Reserve, French Guiana	Forest	Fruit (bait)	Orange (bait)
NIC980	Caenorhabditis	tropicalis	2014	Bait transect	4.03822, -52.67031	2014-08-17	Parare, Nouragues Natural Reserve, French Guiana	Forest	Fruit (bait)	Orange (bait)
NIC981	Caenorhabditis	briggsae	2014	Bait transect	4.03822, -52.67031	2014-08-17	Parare, Nouragues Natural Reserve, French Guiana	Forest	Fruit (bait)	Orange (bait)
NIC982	Caenorhabditis	briggsae	2014	Bait transect	4.03822, -52.67031	2014-08-17	Parare, Nouragues Natural Reserve, French Guiana	Forest	Fruit (bait)	Orange (bait)
NIC983	Caenorhabditis	tropicalis	2014	Bait transect	4.03848, -52.67002	2014-08-17	Parare, Nouragues Natural Reserve, French Guiana	Forest	Fruit (bait)	Orange (bait)
NIC984	Caenorhabditis	briggsae	2014	Bait transect	4.03746, -52.67236	2014-08-17	Parare, Nouragues Natural Reserve, French Guiana	Forest	Fruit (bait)	Orange (bait)
NIC985	Caenorhabditis	briggsae	2014	Bait transect	4.03726, -52.67243	2014-08-17	Parare, Nouragues Natural Reserve, French Guiana	Forest	Fruit (bait)	Orange (bait)
NIC986	Caenorhabditis	tropicalis	2014	Bait transect	4.03726, -52.67243	2014-08-17	Parare, Nouragues Natural Reserve, French Guiana	Forest	Fruit (bait)	Orange (bait)
NIC987	Caenorhabditis	tropicalis	2014	Bait transect	4.03726, -52.67243	2014-08-17	Parare, Nouragues Natural Reserve, French Guiana	Forest	Fruit (bait)	Orange (bait)
NIC988	Caenorhabditis	tropicalis	2014	Bait transect	4.03726, -52.67243	2014-08-17	Parare, Nouragues Natural Reserve, French Guiana	Forest	Fruit (bait)	Orange (bait)
NIC989	Caenorhabditis	tropicalis	2014	Bait transect	4.03713, -52.67196	2014-08-17	Parare, Nouragues Natural Reserve, French Guiana	Forest	Fruit (bait)	Orange (bait)
NIC990	Caenorhabditis	nouraguensis	2014	Bait transect	4.03687, -52.67743	2014-08-17	Parare, Nouragues Natural Reserve, French Guiana	Forest	Fruit (bait)	Orange (bait)
NIC991	Caenorhabditis	nouraguensis	2014	Bait transect	4.04265, -52.6776	2014-08-17	Parare, Nouragues Natural Reserve, French Guiana	Forest	Fruit (bait)	Orange (bait)
NIC992	Caenorhabditis	nouraguensis	2014	Bait transect	4.04265, -52.6776	2014-08-17	Parare, Nouragues Natural Reserve, French Guiana	Forest	Fruit (bait)	Orange (bait)
NIC993	Caenorhabditis	tropicalis	2014	Bait transect	4.04255, -52.67816	2014-08-17	Parare, Nouragues Natural Reserve, French Guiana	Forest	Fruit (bait)	Orange (bait)
NIC994	Caenorhabditis	tropicalis	2014	Bait transect	4.04243, -52.67869	2014-08-17	Parare, Nouragues Natural Reserve, French Guiana	Forest	Fruit (bait)	Orange (bait)
NIC995	Caenorhabditis	nouraguensis	2014	Bait transect	4.04219, -52.68089	2014-08-17	Parare, Nouragues Natural Reserve, French Guiana	Forest	Fruit (bait)	Orange (bait)
NIC996	Caenorhabditis	nouraguensis	2014	Bait transect	4.04222, -52.68117	2014-08-17	Parare, Nouragues Natural Reserve, French Guiana	Forest	Fruit (bait)	Orange (bait)
NIC997	Caenorhabditis	nouraguensis	2014	Bait transect	4.04222, -52.68117	2014-08-17	Parare, Nouragues Natural Reserve, French Guiana	Forest	Fruit (bait)	Orange (bait)
NIC998	Caenorhabditis	briggsae	2014	Bait transect	4.04246, -52.67676	2014-08-17	Parare, Nouragues Natural Reserve, French Guiana	Forest	Fruit (bait)	Orange (bait)
NIC999	Caenorhabditis	tropicalis	2014	Bait transect	4.03938, -52.67617	2014-08-17	Parare, Nouragues Natural Reserve, French Guiana	Forest	Fruit (bait)	Orange (bait)
NIC1000	Caenorhabditis	tropicalis	2014	Bait Fruit/Flower spot	4.0391, -52.6675	2014-08-17	Parare, Nouragues Natural Reserve, French Guiana	Forest	Fruit (bait)	Orange (bait)
NIC1001	Caenorhabditis	tropicalis	2014	Bait Fruit/Flower spot	4.0391, -52.6675	2014-08-17	Parare, Nouragues Natural Reserve, French Guiana	Forest	Fruit (bait)	Orange (bait)
NIC1002	Caenorhabditis	sp. 24	2014	Bait Fruit/Flower spot	4.03896, -52.66843	2014-08-17	Parare, Nouragues Natural Reserve, French Guiana	Forest	Fruit (bait)	Banana (bait)
NIC1003	Caenorhabditis	tropicalis	2014	Bait Fruit/Flower spot	4.03896, -52.66843	2014-08-17	Parare, Nouragues Natural Reserve, French Guiana	Forest	Fruit (bait)	Banana (bait)
NIC1004	Caenorhabditis	tropicalis	2014	Bait Fruit/Flower spot	4.03896, -52.66843	2014-08-17	Parare, Nouragues Natural Reserve, French Guiana	Forest	Fruit (bait)	Orange (bait)
NIC1005	Caenorhabditis	tropicalis	2014	Bait Fruit/Flower spot	4.03896, -52.66843	2014-08-17	Parare, Nouragues Natural Reserve, French Guiana	Forest	Fruit (bait)	Orange (bait)
NIC1006	Caenorhabditis	sp. 24	2014	Bait Fruit/Flower spot	4.03829, -52.67148	2014-08-17	Parare, Nouragues Natural Reserve, French Guiana	Forest	Fruit (bait)	Orange (bait)
NIC1007	Caenorhabditis	sp. 24	2014	Bait Fruit/Flower spot	4.03829, -52.67148	2014-08-17	Parare, Nouragues Natural Reserve, French Guiana	Forest	Fruit (bait)	Orange (bait)
NIC1008 (extinct)	Caenorhabditis	sp. 24	2014	Bait Fruit/Flower spot	4.03829, -52.67148	2014-08-17	Parare, Nouragues Natural Reserve, French Guiana	Forest	Fruit (bait)	Orange (bait)
NIC1010	Caenorhabditis	sp. 24	2014	Bait Fruit/Flower spot	4.03829, -52.67148	2014-08-17	Parare, Nouragues Natural Reserve, French Guiana	Forest	Fruit (bait)	Orange (bait)
NIC1011	Caenorhabditis	sp. 24	2014	Bait Fruit/Flower spot	4.03829, -52.67148	2014-08-17	Parare, Nouragues Natural Reserve, French Guiana	Forest	Fruit (bait)	Orange (bait)
NIC1012	Caenorhabditis	tropicalis	2014	Bait Fruit/Flower spot	4.03793, -52.67185	2014-08-17	Parare, Nouragues Natural Reserve, French Guiana	Forest	Flower	Clusia flowers	Clusia sp.
NIC1013	Caenorhabditis	nouraguensis	2014	Bait Fruit/Flower spot	4.03793, -52.67185	2014-08-17	Parare, Nouragues Natural Reserve, French Guiana	Forest	Flower	Clusia flowers	Clusia sp.
NIC1014	Caenorhabditis	nouraguensis	2014	Bait Fruit/Flower spot	4.03793, -52.67185	2014-08-17	Parare, Nouragues Natural Reserve, French Guiana	Forest	Fruit (bait)	Orange (bait)
NIC1015	Caenorhabditis	tropicalis	2014	Bait Fruit/Flower spot	4.03793, -52.67185	2014-08-17	Parare, Nouragues Natural Reserve, French Guiana	Forest	Fruit (bait)	Orange (bait)
NIC1016	Caenorhabditis	tropicalis	2014	Bait Fruit/Flower spot	4.03793, -52.67185	2014-08-17	Parare, Nouragues Natural Reserve, French Guiana	Forest	Fruit (bait)	Orange (bait)
NIC1017	Caenorhabditis	nouraguensis	2014	Bait Fruit/Flower spot	4.03793, -52.67185	2014-08-17	Parare, Nouragues Natural Reserve, French Guiana	Forest	Fruit (bait)	Orange (bait)
NIC1018	Caenorhabditis	nouraguensis	2014	Bait Fruit/Flower spot	4.03793, -52.67185	2014-08-17	Parare, Nouragues Natural Reserve, French Guiana	Forest	Fruit (bait)	Orange (bait)
NIC1019	Caenorhabditis	nouraguensis	2014	Bait Fruit/Flower spot	4.03793, -52.67185	2014-08-17	Parare, Nouragues Natural Reserve, French Guiana	Forest	Fruit (bait)	Orange (bait)
NIC1020	Caenorhabditis	nouraguensis	2014	Bait Fruit/Flower spot	4.03793, -52.67185	2014-08-17	Parare, Nouragues Natural Reserve, French Guiana	Forest	Clusia flowers	Clusia flowers	Clusia sp.
NIC1021	Caenorhabditis	nouraguensis	2014	Bait Fruit/Flower spot	4.03793, -52.67185	2014-08-17	Parare, Nouragues Natural Reserve, French Guiana	Forest	Fruit (bait)	Orange (bait)
NIC1023	Caenorhabditis	sp. 24	2014	Bait Fruit/Flower spot	4.03829, -52.67148	2014-08-17	Parare, Nouragues Natural Reserve, French Guiana	Forest	Fruit (bait)	Banana (bait)
NIC1024	Caenorhabditis	nouraguensis	2014	Bait Fruit/Flower spot	4.03793, -52.67185	2014-08-17	Parare, Nouragues Natural Reserve, French Guiana	Forest	Fruit	Clusia fruit	Clusia sp.
NIC1025	Caenorhabditis	nouraguensis	2014	Bait Fruit/Flower spot	4.03793, -52.67185	2014-08-17	Parare, Nouragues Natural Reserve, French Guiana	Forest	Flower	Clusia flowers	Clusia sp.
NIC1026	Caenorhabditis	nouraguensis	2014	Bait Fruit/Flower spot	4.03793, -52.67185	2014-08-17	Parare, Nouragues Natural Reserve, French Guiana	Forest	Fruit (bait)	Orange (bait)
NIC1027	Caenorhabditis	sp. 24	2014	Bait Fruit/Flower spot	4.03713, -52.67198	2014-08-17	Parare, Nouragues Natural Reserve, French Guiana	Forest	Fruit (bait)	Orange (bait)
NIC1028	Caenorhabditis	tropicalis	2014	Bait Fruit/Flower spot	4.03896, -52.66843	2014-08-17	Parare, Nouragues Natural Reserve, French Guiana	Forest	Fruit (bait)	Orange (bait)
NIC1029	Caenorhabditis	tropicalis	2014	Bait Fruit/Flower spot	4.03896, -52.66843	2014-08-17	Parare, Nouragues Natural Reserve, French Guiana	Forest	Fruit (bait)	Orange (bait)
NIC1030	Caenorhabditis	sp. 24	2014	Bait Fruit/Flower spot	4.03829, -52.67148	2014-08-17	Parare, Nouragues Natural Reserve, French Guiana	Forest	Fruit (bait)	Banana (bait)
NIC1033	Caenorhabditis	tropicalis	2014	Opportunistic Sampling	4,03724, -52,67196	2014-08-17	Nouragues Natural Reserve, French Guiana	Forest	Fruit (bait)	Orange bait
NIC1034	Caenorhabditis	nouraguensis	2014	Opportunistic Sampling	4,03724, -52,67196	2014-08-17	Nouragues Natural Reserve, French Guiana	Forest	Fruit (bait)	Orange bait
NIC1035	Caenorhabditis	nouraguensis	2014	Opportunistic Sampling	4,03724, -52,67196	2014-08-17	Nouragues Natural Reserve, French Guiana	Forest	Fruit (bait)	Orange bait
NIC1036	Caenorhabditis	tropicalis	2014	Bait transect	4.04051, -52.67548	2014-08-17	Parare, Nouragues Natural Reserve, French Guiana	Forest	Fruit (bait)	Orange (bait)
NIC1037	Caenorhabditis	nouraguensis	2014	Bait Fruit/Flower spot	4.0391, -52.6675	2014-08-17	Parare, Nouragues Natural Reserve, French Guiana	Forest	Fruit (bait)	Orange (bait)
NIC1038	Caenorhabditis	tropicalis	2014	Bait Fruit/Flower spot	4.03896, -52.66843	2014-08-17	Parare, Nouragues Natural Reserve, French Guiana	Forest	Fruit (bait)	Orange (bait)
NIC1039	Caenorhabditis	sp. 24	2014	Bait Fruit/Flower spot	4.03713, -52.67198	2014-08-17	Parare, Nouragues Natural Reserve, French Guiana	Forest	Fruit (bait)	Orange (bait)
NIC1040	Caenorhabditis	astrocarya	2014	Opportunistic Sampling	4.04557, -52.67834	16/8/14	Nouragues Natural Reserve, French Guiana	Forest	Flowers	Inflorescence cones, fresh, palm	Astrocaryum sp.
NIC1043	Caenorhabditis	astrocarya	2014	Opportunistic Sampling	4.04557, -52.67834	16/8/14	Nouragues Natural Reserve, French Guiana	Forest	Flowers	Inflorescence cones, fresh, palm	Astrocaryum sp.
NIC1044	Caenorhabditis	astrocarya	2014	Opportunistic Sampling	4.04557, -52.67834	16/8/14	Nouragues Natural Reserve, French Guiana	Forest	Flowers	Inflorescence cones, fresh, palm	Astrocaryum sp.
NIC1239	Caenorhabditis	nouraguensis	2015	Clusia in-depth sampling	4.08534999936819 ,-52.6829429715871	2015-08-19	Nouragues Natural Reserve, French Guiana	Forest	Flower	Clusia flower	Clusia sp. (likely C. palmicida)
NIC1240	Caenorhabditis	nouraguensis	2015	Clusia in-depth sampling	4.08534999936819 ,-52.6829429715871	2015-08-19	Nouragues Natural Reserve, French Guiana	Forest	Flower	Clusia flower	Clusia sp. (likely C. palmicida)
NIC1241	Caenorhabditis	nouraguensis	2015	Clusia in-depth sampling	4.08534999936819 ,-52.6829429715871	2015-08-19	Nouragues Natural Reserve, French Guiana	Forest	Flower	Clusia flower	Clusia sp. (likely C. palmicida)
NIC1242	Caenorhabditis	nouraguensis	2015	Clusia in-depth sampling	4.08534999936819 ,-52.6829429715871	2015-08-19	Nouragues Natural Reserve, French Guiana	Forest	Flower	Clusia flower	Clusia sp. (likely C. palmicida)
NIC1243	Caenorhabditis	nouraguensis	2015	Clusia in-depth sampling	4.08534999936819 ,-52.6829429715871	2015-08-19	Nouragues Natural Reserve, French Guiana	Forest	Flower	Clusia flower	Clusia sp. (likely C. palmicida)
NIC1244	Caenorhabditis	nouraguensis	2015	Clusia in-depth sampling	4.08534999936819 ,-52.6829429715871	2015-08-19	Nouragues Natural Reserve, French Guiana	Forest	Flower	Clusia flower	Clusia sp. (likely C. palmicida)
NIC1245	Caenorhabditis	nouraguensis	2015	Clusia in-depth sampling	4.08534999936819 ,-52.6829429715871	2015-08-19	Nouragues Natural Reserve, French Guiana	Forest	Flower	Clusia flower	Clusia sp. (likely C. palmicida)
NIC1246	Caenorhabditis	nouraguensis	2015	Clusia in-depth sampling	4.08534999936819 ,-52.6829429715871	2015-08-19	Nouragues Natural Reserve, French Guiana	Forest	Flower	Clusia flower	Clusia sp. (likely C. palmicida)
NIC1247	Caenorhabditis	nouraguensis	2015	Clusia in-depth sampling	4.08534999936819 ,-52.6829429715871	2015-08-19	Nouragues Natural Reserve, French Guiana	Forest	Flower	Clusia flower	Clusia sp. (likely C. palmicida)
NIC1248	Caenorhabditis	nouraguensis	2015	Clusia in-depth sampling	4.08534999936819 ,-52.6829429715871	2015-08-19	Nouragues Natural Reserve, French Guiana	Forest	Flower	Clusia flower	Clusia sp. (likely C. palmicida)
NIC1249	Caenorhabditis	nouraguensis	2015	Clusia in-depth sampling	4.08534999936819 ,-52.6829429715871	2015-08-19	Nouragues Natural Reserve, French Guiana	Forest	Flower	Clusia flower	Clusia sp. (likely C. palmicida)
NIC1250	Caenorhabditis	nouraguensis	2015	Clusia in-depth sampling	4.08534999936819 ,-52.6829429715871	2015-08-19	Nouragues Natural Reserve, French Guiana	Forest	Flower	Clusia flower	Clusia sp. (likely C. palmicida)
NIC1251	Caenorhabditis	nouraguensis	2015	Clusia in-depth sampling	4.08534999936819 ,-52.6829429715871	2015-08-19	Nouragues Natural Reserve, French Guiana	Forest	Flower	Clusia flower	Clusia sp. (likely C. palmicida)
NIC1252	Caenorhabditis	tropicalis	2015	Clusia in-depth sampling	4.08534999936819 ,-52.6829429715871	2015-08-19	Nouragues Natural Reserve, French Guiana	Forest	Flower	Clusia flower	Clusia sp. (likely C. palmicida)
NIC1253	Caenorhabditis	nouraguensis	2015	Clusia in-depth sampling	4.08534999936819 ,-52.6829429715871	2015-08-19	Nouragues Natural Reserve, French Guiana	Forest	Flower	Clusia flower	Clusia sp. (likely C. palmicida)
NIC1254	Caenorhabditis	tropicalis	2015	Clusia in-depth sampling	4.08534999936819 ,-52.6829429715871	2015-08-19	Nouragues Natural Reserve, French Guiana	Forest	Flower	Clusia flower	Clusia sp. (likely C. palmicida)
NIC1255	Caenorhabditis	nouraguensis	2015	Clusia in-depth sampling	4.08534999936819 ,-52.6829429715871	2015-08-19	Nouragues Natural Reserve, French Guiana	Forest	Flower	Clusia flower	Clusia sp. (likely C. palmicida)
NIC1256	Caenorhabditis	nouraguensis	2015	Clusia in-depth sampling	4.08534999936819 ,-52.6829429715871	2015-08-19	Nouragues Natural Reserve, French Guiana	Forest	Flower	Clusia flower	Clusia sp. (likely C. palmicida)
NIC1257	Caenorhabditis	tropicalis	2015	Clusia in-depth sampling	4.08534999936819 ,-52.6829429715871	2015-08-19	Nouragues Natural Reserve, French Guiana	Forest	Flower	Clusia flower	Clusia sp. (likely C. palmicida)
NIC1258	Caenorhabditis	nouraguensis	2015	Clusia in-depth sampling	4.08534999936819 ,-52.6829429715871	2015-08-19	Nouragues Natural Reserve, French Guiana	Forest	Flower	Clusia flower	Clusia sp. (likely C. palmicida)
NIC1259	Caenorhabditis	nouraguensis	2015	Clusia in-depth sampling	4.08534999936819 ,-52.6829429715871	2015-08-19	Nouragues Natural Reserve, French Guiana	Forest	Flower	Clusia flower	Clusia sp. (likely C. palmicida)
NIC1260	Caenorhabditis	nouraguensis	2015	Clusia in-depth sampling	4.08534999936819 ,-52.6829429715871	2015-08-19	Nouragues Natural Reserve, French Guiana	Forest	Flower	Clusia flower	Clusia sp. (likely C. palmicida)
NIC1261	Caenorhabditis	briggsae	2015	Clusia in-depth sampling	4.08615097403526 ,-52.6782569848001	20/08/2015	Nouragues Natural Reserve, French Guiana	Forest	Flower	Pink flower
NIC1262	Caenorhabditis	nouraguensis	2015	Clusia in-depth sampling	4.08526802435517 ,-52.6815600413829	19/08/2015	Nouragues Natural Reserve, French Guiana	Forest	Flower	Clusia flower	Clusia sp.
NIC1263	Caenorhabditis	nouraguensis	2015	In-depth sampling Clusia on-site analysis 2	4.08534999936819 ,-52.6829429715871	2015-08-23	Nouragues Natural Reserve, French Guiana	Forest	Flower	Clusia flower	Clusia sp. (likely C. palmicida)
NIC1264	Caenorhabditis	nouraguensis	2015	In-depth sampling Clusia on-site analysis 2	4.08534999936819 ,-52.6829429715871	2015-08-23	Nouragues Natural Reserve, French Guiana	Forest	Flower	Clusia flower	Clusia sp. (likely C. palmicida)
NIC1265	Caenorhabditis	nouraguensis	2015	In-depth sampling Clusia on-site analysis 2	4.08534999936819 ,-52.6829429715871	2015-08-23	Nouragues Natural Reserve, French Guiana	Forest	Flower	Clusia flower	Clusia sp. (likely C. palmicida)
NIC1266	Caenorhabditis	briggsae	2015	Opportunistic Sampling	3.612705041, -53.21636704	10/08/2015	Saül, French Guiana	Forest	Fruit	Fruit
NIC1267	Caenorhabditis	briggsae	2015	Opportunistic Sampling	3.622385971, -53.21547696	13/08/2015	Saül, French Guiana	Forest	Flower	Flowers
NIC1268	Caenorhabditis	tropicalis	2015	Opportunistic Sampling	3.608203959, -53.175201	12/08/2015	Saül, French Guiana	Forest	Fruit	Fruit	lamelles
NIC1269	Caenorhabditis	nouraguensis	2015	Opportunistic Sampling	3.599874023, -53.17691401	12/08/2015	Saül, French Guiana	Forest	Fruit	Fruits
NIC1270	Caenorhabditis	tropicalis	2015	Opportunistic Sampling	3.599450989, -53.18744604	12/08/2015	Saül, French Guiana	Forest	Flower	Clusia flowers	Clusia sp.
NIC1271	Caenorhabditis	brenneri	2015	Opportunistic Sampling	3.627189975, -53.20763896	11/08/2015	Saül, French Guiana	Forest	Fruit	Fruits
NIC1272	Caenorhabditis	tropicalis	2015	Opportunistic Sampling	3.648232995, -53.19701498	11/08/2015	Saül, French Guiana	Forest	Fruit	Woody fruits
NIC1273	Caenorhabditis	briggsae	2015	Opportunistic Sampling	3.630068991, -53.205732	11/08/2015	Saül, French Guiana	Forest	Fruit	Fruit
NIC1274	Caenorhabditis	briggsae	2015	Opportunistic Sampling	3.621099014, -53.21336799	13/08/2015	Saül, French Guiana	Forest	Flower	Flower
NIC1275	Caenorhabditis	tropicalis	2015	Opportunistic Sampling	3.643404013, -53.19835701	11/08/2015	Saül, French Guiana	Forest	Fruit	Fruit
NIC1276	Caenorhabditis	tropicalis	2015	Opportunistic Sampling	3.61280797, -53.180336	12/08/2015	Saül, French Guiana	Forest	Flower	Clusia flowers	Clusia sp.
NIC1277	Caenorhabditis	tropicalis	2015	Opportunistic Sampling	3.607720993, -53.19995603	12/08/2015	Saül, French Guiana	Forest	Flower	Clusia flowers	Clusia sp.
NIC1278	Caenorhabditis	tropicalis	2015	Opportunistic Sampling	3.638634961, -53.20414497	11/08/2015	Saül, French Guiana	Forest	Flower	Clusia flowers	Clusia sp.
NIC1279	Caenorhabditis	briggsae	2015	Opportunistic Sampling	3.641279032, -53.20139201	11/08/2015	Saül, French Guiana	Forest	Fruit
NIC1281	Caenorhabditis	nouraguensis	2015	Opportunistic Sampling	3.61280797, -53.180336	12/08/2015	Saül, French Guiana	Forest	Fruit	Clusia fruits	Clusia sp.
NIC1282	Caenorhabditis	tropicalis	2015	Opportunistic Sampling	3.635443971, -53.20472097	11/08/2015	Saül, French Guiana	Forest	Fruit	Fruits	Bursa?
NIC1283	Caenorhabditis	briggsae	2015	Opportunistic Sampling	3.640333973, -53.20234504	11/08/2015	Saül, French Guiana	Forest	Fruit	Fruit
NIC1284	Caenorhabditis	tropicalis	2015	Opportunistic Sampling	3.649172019, -53.19355996	11/08/2015	Saül, French Guiana	Forest	Flower	Flowers	Gustavia sp.
NIC1285	Caenorhabditis	tropicalis	2015	Opportunistic Sampling	3.609445989, -53.21669896	10/08/2015	Saül, French Guiana	Forest	Fruit	Fruit
NIC1286	Caenorhabditis	nouraguensis	2015	Opportunistic Sampling	3.636850035, -53.20411798	11/08/2015	Saül, French Guiana	Forest	Fruit	Fruit
NIC1287	Caenorhabditis	briggsae	2015	Opportunistic Sampling	3.612705041, -53.21636704	10/08/2015	Saül, French Guiana	Forest	Fruit	Fruit
NIC1288	Caenorhabditis	briggsae	2015	Opportunistic Sampling	3.641279032, -53.20139201	11/08/2015	Saül, French Guiana	Forest	Flower	Flower
NIC1289	Caenorhabditis	briggsae	2015	Opportunistic Sampling	3.603578992, -53.19479303	12/08/2015	Saül, French Guiana	Forest	Flower	Flower
NIC1290	Caenorhabditis	tropicalis	2015	Opportunistic Sampling	3.605792988, -53.17799502	12/08/2015	Saül, French Guiana	Forest	Flower	Flowers	Gustavia sp.
NIC1291	Caenorhabditis	nouraguensis	2015	Opportunistic Sampling	3.633414041, -53.20620197	11/08/2015	Saül, French Guiana	Forest	Flower	Clusia flowers	Clusia sp.
NIC1292	Caenorhabditis	briggsae	2015	Opportunistic Sampling	3.630410973, -53.20572797	11/08/2015	Saül, French Guiana	Forest	Flower	Flowers	Gustavia sp. ?
NIC1293	Caenorhabditis	tropicalis	2015	Opportunistic Sampling	3.644524002, -53.19812902	11/08/2015	Saül, French Guiana	Forest	Fruit	Woody fruits
NIC1294	Caenorhabditis	tropicalis	2015	Opportunistic Sampling	3.609445989, -53.21669896	10/08/2015	Saül, French Guiana	Forest	Fruit	Fruit
NIC1295	Caenorhabditis	briggsae	2015	Opportunistic Sampling	3.629464991, -53.20589201	11/08/2015	Saül, French Guiana	Forest	Mushroom	Mushroom
NIC1296	Caenorhabditis	briggsae	2015	Opportunistic Sampling	3.629718963, -53.20582797	11/08/2015	Saül, French Guiana	Forest	Fruit	Fruit	Citrus sp.
NIC1297	Caenorhabditis	brenneri	2015	Opportunistic Sampling	3.628452038, -53.20702096	11/08/2015	Saül, French Guiana	Forest	Fruit	Cecropia fruits	Cecropia sp.
NIC1298	Caenorhabditis	nouraguensis	2015	Opportunistic Sampling	3.60595501, -53.19758202	12/08/2015	Saül, French Guiana	Forest	Flower	Flower
NIC1299	Caenorhabditis	tropicalis	2015	Opportunistic Sampling	3.602447016, -53.19164	12/08/2015	Saül, French Guiana	Forest	Fruit	Fruit
NIC1301	Caenorhabditis	tropicalis	2015	Opportunistic Sampling	3.620189996, -53.20809804	10/08/2015	Saül, French Guiana	Forest	Flower	Flower
NIC1302	Caenorhabditis	briggsae	2015	Opportunistic Sampling	3.616456026, -53.20972002	10/08/2015	Saül, French Guiana	Forest	Fruit	Figs
NIC1303	Caenorhabditis	briggsae	2015	Opportunistic Sampling	3.629718963, -53.20582797	11/08/2015	Saül, French Guiana	Forest	Flower	Flowers
NIC1304	Caenorhabditis	briggsae	2015	Opportunistic Sampling	3.617134038, -53.19634804	12/08/2015	Saül, French Guiana	Forest	Flower	Flowers
NIC1305	Caenorhabditis	tropicalis	2015	Opportunistic Sampling	3.614802025, -53.19812601	12/08/2015	Saül, French Guiana	Forest	Flower	Clusia flowers	Clusia sp.
NIC1306	Caenorhabditis	briggsae	2015	Opportunistic Sampling	4.8681950289756 ,-52.347927019	16/08/2015	Matoury, French Guiana	Forest	Fruit	Fruit
NIC1307	Caenorhabditis	tropicalis	2015	Opportunistic Sampling	4.86802797764539 ,-52.3459590319544	16/08/2015	Matoury, French Guiana	Forest	Fruit	Fruit	Balisier
NIC1308	Caenorhabditis	briggsae	2015	Opportunistic Sampling	4.86442099325358 ,-52.3459600377827	16/08/2015	Matoury, French Guiana	Forest	Fruit	Fruit
NIC1309	Caenorhabditis	tropicalis	2015	Opportunistic Sampling	4.548271028, -52.21274	14/08/2015	Kaw mountains, French Guiana	Forest	Fruit	Cecropia fruits	Cecropia sp.
NIC1310	Caenorhabditis	nouraguensis	2015	Opportunistic Sampling	4.553118031, -52.21104199	14/08/2015	Kaw mountains, French Guiana	Forest	Flower	Flower
NIC1311	Caenorhabditis	nouraguensis	2015	Opportunistic Sampling	4.558942029, -52.20779099	14/08/2015	Kaw mountains, French Guiana	Forest	Flower	Clusia flowers	Clusia sp.
NIC1313	Caenorhabditis	tropicalis	2015	Opportunistic Sampling	4.54814597, -52.21200599	14/08/2015	Kaw mountains, French Guiana	Forest	Fruit	Cecropia fruits	Cecropia sp.
NIC1314	Caenorhabditis	nouraguensis	2015	Opportunistic Sampling	4.561057035, -52.18330602	14/08/2015	Kaw mountains, French Guiana	Forest	Flower	Flower
NIC1315	Caenorhabditis	tropicalis	2015	Opportunistic Sampling	4.549069991, -52.21351398	14/08/2015	Kaw mountains, French Guiana	Forest	Fruit	Cecropia fruits	Cecropia sp.
NIC1316	Caenorhabditis	tropicalis	2015	Opportunistic Sampling	4.548271028, -52.21274	14/08/2015	Kaw mountains, French Guiana	Forest	Fruit	Cecropia fruits	Cecropia sp.
NIC1317	Caenorhabditis	tropicalis	2015	Opportunistic Sampling	4.555320963, -52.209778	14/08/2015	Kaw mountains, French Guiana	Forest	Flower	Flower
NIC1318	Caenorhabditis	nouraguensis	2015	Opportunistic Sampling	4.55760302, -52.20807899	14/08/2015	Kaw mountains, French Guiana	Forest	Fruit	Fruit
NIC1319	Caenorhabditis	nouraguensis	2015	Opportunistic Sampling	4.561057035, -52.18330602	14/08/2015	Kaw mountains, French Guiana	Forest	Flower	Flower	Clusia sp.
NIC1320	Caenorhabditis	nouraguensis	2015	Opportunistic Sampling	4.553118031, -52.21104199	14/08/2015	Kaw mountains, French Guiana	Forest	Flower	Flower
NIC1321	Caenorhabditis	tropicalis	2015	Opportunistic Sampling	4.558942029, -52.20779099	14/08/2015	Kaw mountains, French Guiana	Forest	Flower	Clusia flowers	Clusia sp.
NIC1322	Caenorhabditis	nouraguensis	2015	Opportunistic Sampling	4.55760302, -52.20807899	14/08/2015	Kaw mountains, French Guiana	Forest	Fruit	Fruit
NIC1323	Caenorhabditis	tropicalis	2015	Opportunistic Sampling	4.556285972, -52.20881601	14/08/2015	Kaw mountains, French Guiana	Forest	Fruit	Cecropia fruits	Cecropia sp.
NIC1324	Caenorhabditis	sp. 24	2015	Opportunistic Sampling	4.55760302, -52.20807899	14/08/2015	Kaw mountains, French Guiana	Forest	Fruit	Fruit
NIC1325	Caenorhabditis	nouraguensis	2015	Opportunistic Sampling	4.561057035, -52.18330602	14/08/2015	Kaw mountains, French Guiana	Forest	Flower	Flower
NIC1326	Caenorhabditis	nouraguensis	2015	Opportunistic Sampling	4.561057035, -52.18330602	14/08/2015	Kaw mountains, French Guiana	Forest	Flower	Flower	Clusia sp.
NIC1327	Caenorhabditis	nouraguensis	2015	Opportunistic Sampling	4.558942029, -52.20779099	14/08/2015	Kaw mountains, French Guiana	Forest	Flower	Clusia flowers	Clusia sp.
NIC1328	Caenorhabditis	tropicalis	2015	Opportunistic Sampling	4.04861396178603 ,-52.6765490043908	23/08/2015	Nouragues Natural Reserve, French Guiana	Forest	Flower	Astrocaryum Inflorescence	Astrocaryum sp.
NIC1329	Caenorhabditis	astrocarya	2015	Opportunistic Sampling	4.06306000426411 ,-52.6805530395358	23/08/2015	Nouragues Natural Reserve, French Guiana	Forest	Flower	Astrocaryum Inflorescence	Astrocaryum sp.
NIC1330	Caenorhabditis	nouraguensis	2015	Opportunistic Sampling	4.06284098513424 ,-52.6802419871091	23/08/2015	Nouragues Natural Reserve, French Guiana	Forest	Flower	Astrocaryum Inflorescence	Astrocaryum sp.
NIC1331	Caenorhabditis	astrocarya	2015	Opportunistic Sampling	4.06284098513424 ,-52.6802419871091	23/08/2015	Nouragues Natural Reserve, French Guiana	Forest	Flower	Astrocaryum Inflorescence	Astrocaryum sp.
NIC1332	Caenorhabditis	astrocarya	2015	Opportunistic Sampling	4.04861396178603 ,-52.6765490043908	23/08/2015	Nouragues Natural Reserve, French Guiana	Forest	Flower	Astrocaryum Inflorescence	Astrocaryum sp.
NIC1333	Caenorhabditis	astrocarya	2015	Opportunistic Sampling	4.04676902107894 ,-52.678307024762	23/08/2015	Nouragues Natural Reserve, French Guiana	Forest	Flower	Astrocaryum Inflorescence	Astrocaryum sp.
NIC1334	Caenorhabditis	nouraguensis	2015	Opportunistic Sampling	4.04676902107894 ,-52.678307024762	23/08/2015	Nouragues Natural Reserve, French Guiana	Forest	Flower	Astrocaryum Inflorescence	Astrocaryum sp.
NIC1335	Caenorhabditis	tropicalis	2015	Opportunistic Sampling	4.08830001018941 ,-52.6812439598143	2015-08-20	Nouragues Natural Reserve, French Guiana	Forest	Flower	Astrocaryum Inflorescence	Astrocaryum sp.
NIC1336	Caenorhabditis	tropicalis	2015	Opportunistic Sampling	4.08830001018941 ,-52.6812439598143	2015-08-20	Nouragues Natural Reserve, French Guiana	Forest	Flower	Astrocaryum Inflorescence	Astrocaryum sp.
NIC1337	Caenorhabditis	tropicalis	2015	Opportunistic Sampling	4.04861396178603 ,-52.6765490043908	23/08/2015	Nouragues Natural Reserve, French Guiana	Forest	Flower	Astrocaryum Inflorescence	Astrocaryum sp.
NIC1338	Caenorhabditis	tropicalis	2015	Opportunistic Sampling	4.04825999401509 ,-52.6771479751914	23/08/2015	Nouragues Natural Reserve, French Guiana	Forest	Flower	Astrocaryum Inflorescence	Astrocaryum sp.
NIC1339	Caenorhabditis	astrocarya	2015	Opportunistic Sampling	4.0630829706788 ,-52.6805210206657	23/08/2015	Nouragues Natural Reserve, French Guiana	Forest	Flower	Astrocaryum Inflorescence	Astrocaryum sp.
NIC1340	Caenorhabditis	nouraguensis	2015	Opportunistic Sampling	4.0630829706788 ,-52.6805210206657	23/08/2015	Nouragues Natural Reserve, French Guiana	Forest	Flower	Astrocaryum Inflorescence	Astrocaryum sp.
NIC1341	Caenorhabditis	tropicalis	2015	Opportunistic Sampling	4.04742901213467 ,-52.6776320300996	23/08/2015	Nouragues Natural Reserve, French Guiana	Forest	Fruit	Cecropia fruits	Cecropia sp.
NIC1342	Caenorhabditis	tropicalis	2015	Opportunistic Sampling	4.05741797760128 ,-52.6789029780775	23/08/2015	Nouragues Natural Reserve, French Guiana	Forest	Flower	Astrocaryum Inflorescence	Astrocaryum sp.
NIC1343	Caenorhabditis	tropicalis	2015	Opportunistic Sampling	4.04851396568119 ,-52.676731981337	23/08/2015	Nouragues Natural Reserve, French Guiana	Forest	Flower	Astrocaryum Inflorescence	Astrocaryum sp.
NIC1344	Caenorhabditis	tropicalis	2015	Opportunistic Sampling	4.05512703582644 ,-52.6781630236655	23/08/2015	Nouragues Natural Reserve, French Guiana	Forest	Flower	White flowers
NIC1345	Caenorhabditis	nouraguensis	2015	Opportunistic Sampling	4.05180595815181 ,-52.6769850309938	23/08/2015	Nouragues Natural Reserve, French Guiana	Forest	Flower	Fresh purple flowers
NIC1346	Caenorhabditis	nouraguensis	2015	Opportunistic Sampling	4.07547796145081 ,-52.6904150191694	23/08/2015	Nouragues Natural Reserve, French Guiana	Forest	Flower	Clusia flower	Clusia sp.
NIC1347	Caenorhabditis	nouraguensis	2015	Opportunistic Sampling	4.04311099089682 ,-52.6767550315707	23/08/2015	Nouragues Natural Reserve, French Guiana	Forest	Flower	Clusia flower	Clusia sp.
NIC1348	Caenorhabditis	tropicalis	2015	Opportunistic Sampling	4.07599596306681 ,-52.6893060095608	23/08/2015	Nouragues Natural Reserve, French Guiana	Forest	Flower	Clusia flower	Clusia sp.
NIC1349	Caenorhabditis	astrocarya	2015	Opportunistic Sampling	4.04693900607526 ,-52.6781709864735	23/08/2015	Nouragues Natural Reserve, French Guiana	Forest	Flower	Astrocaryum Inflorescence	Astrocaryum sp.
NIC1350	Caenorhabditis	astrocarya LOST	2015	Opportunistic Sampling	4.04693900607526 ,-52.6781709864735	23/08/2015	Nouragues Natural Reserve, French Guiana	Forest	Flower	Astrocaryum Inflorescence	Astrocaryum sp.
NIC1351	Caenorhabditis	briggsae	2015	Opportunistic Sampling	4.04693900607526 ,-52.6781709864735	23/08/2015	Nouragues Natural Reserve, French Guiana	Forest	Flower	Astrocaryum Inflorescence	Astrocaryum sp.
NIC1352	Caenorhabditis	astrocarya	2015	Opportunistic Sampling	4.0460249595344 ,-52.678441973403	22/08/2015	Nouragues Natural Reserve, French Guiana	Forest	Flower	Astrocaryum Inflorescence	Astrocaryum sp.
NIC1353	Caenorhabditis	nouraguensis	2015	Opportunistic Sampling	4.06356702558696 ,-52.6829670276492	23/08/2015	Nouragues Natural Reserve, French Guiana	Forest	Flower	White flowers
NIC1354	Caenorhabditis	tropicalis	2015	Opportunistic Sampling	4.07157501205801 ,-52.6897009648382	23/08/2015	Nouragues Natural Reserve, French Guiana	Forest	Fruit	Woody fruit
NIC1355	Caenorhabditis	tropicalis	2015	Opportunistic Sampling	4.05741797760128 ,-52.6789029780775	23/08/2015	Nouragues Natural Reserve, French Guiana	Forest	Flower	Astrocaryum Inflorescence	Astrocaryum sp.
NIC1356	Caenorhabditis	briggsae	2015	Opportunistic Sampling	4.06495498493313 ,-52.6839649770408	23/08/2015	Nouragues Natural Reserve, French Guiana	Forest	Fruit	Fresh fruit
NIC1357	Caenorhabditis	nouraguensis	2015	Opportunistic Sampling	4.07444598153233 ,-52.6923740375787	23/08/2015	Nouragues Natural Reserve, French Guiana	Forest	Flower	Clusia flower	Clusia sp.
NIC1358	Caenorhabditis	nouraguensis	2015	Opportunistic Sampling	4.07444598153233 ,-52.6923740375787	23/08/2015	Nouragues Natural Reserve, French Guiana	Forest	Flower	Clusia flower	Clusia sp.
NIC1359	Caenorhabditis	tropicalis	2015	Opportunistic Sampling	4.05317002907395 ,-52.6773870270699	23/08/2015	Nouragues Natural Reserve, French Guiana	Forest	Plant stem	Thick plant stem	Philodendron?
NIC1360	Caenorhabditis	nouraguensis	2015	Opportunistic Sampling	4.07932299189269 ,-52.6867460086941	23/08/2015	Nouragues Natural Reserve, French Guiana	Forest	Flower	Clusia flower	Clusia sp.
NIC1361	Caenorhabditis	nouraguensis	2015	Opportunistic Sampling	4.04524804092943 ,-52.6780200283974	23/08/2015	Nouragues Natural Reserve, French Guiana	Forest	Flower	Clusia flower	Clusia sp.
NIC1362	Caenorhabditis	nouraguensis	2015	Opportunistic Sampling	4.07371097244322 ,-52.6920400187373	23/08/2015	Nouragues Natural Reserve, French Guiana	Forest	Flower	Clusia flower	Clusia sp.
NIC1363	Caenorhabditis	tropicalis	2015	Opportunistic Sampling	4.05804896727204 ,-52.6782790292054	23/08/2015	Nouragues Natural Reserve, French Guiana	Forest	Flower	Clusia flower	Clusia sp.
NIC1364	Caenorhabditis	nouraguensis	2015	Opportunistic Sampling	4.06776702962815 ,-52.6868780236691	23/08/2015	Nouragues Natural Reserve, French Guiana	Forest	Flower	Clusia flower	Clusia sp.
NIC1365	Caenorhabditis	nouraguensis	2015	Opportunistic Sampling	4.07444598153233 ,-52.6923740375787	23/08/2015	Nouragues Natural Reserve, French Guiana	Forest	Flower	Clusia flower	Clusia sp.
NIC1366	Caenorhabditis	nouraguensis	2015	Opportunistic Sampling	4.07371097244322 ,-52.6920400187373	23/08/2015	Nouragues Natural Reserve, French Guiana	Forest	Flower	Clusia flower	Clusia sp.
NIC1367	Caenorhabditis	nouraguensis	2015	Opportunistic Sampling	4.07772598788142 ,-52.6877599675208	23/08/2015	Nouragues Natural Reserve, French Guiana	Forest	Flower	Clusia flower	Clusia sp.
NIC1368	Caenorhabditis	tropicalis	2015	Opportunistic Sampling	4.03962696902453 ,-52.67437197268	22/08/2015	Nouragues Natural Reserve, French Guiana	Forest	Fruit	Figs	Ficus sp.
NIC1369	Caenorhabditis	nouraguensis	2015	Opportunistic Sampling	4.09344, -52.68584	25/08/2015	Nouragues Natural Reserve, French Guiana	Forest	Flower	Clusia flower	Clusia sp.
NIC1370	Caenorhabditis	tropicalis	2015	Opportunistic Sampling	4.0367430076003 ,-52.6771069876849	22/08/2015	Nouragues Natural Reserve, French Guiana	Forest	Fruit	Red berries
NIC1371	Caenorhabditis	tropicalis	2015	Opportunistic Sampling	4.0405820030719 ,-52.6757630333304	22/08/2015	Nouragues Natural Reserve, French Guiana	Forest	Flower	large yellow tubular flowers
NIC1372	Caenorhabditis	tropicalis	2015	Opportunistic Sampling	4.08104002475738 ,-52.6822809688746	2015-08-20	Nouragues Natural Reserve, French Guiana	Forest	Flower	Astrocaryum Inflorescence	Astrocaryum sp.
NIC1373	Caenorhabditis	briggsae	2015	Opportunistic Sampling	4.04093798249959 ,-52.6757770311087	22/08/2015	Nouragues Natural Reserve, French Guiana	Forest	Flower	white fresh flowers
NIC1374	Caenorhabditis	nouraguensis	2015	Opportunistic Sampling	4.08273601904511 ,-52.6816120091825	2015-08-20	Nouragues Natural Reserve, French Guiana	Forest	Flower	Astrocaryum Inflorescence	Astrocaryum sp.
NIC1375	Caenorhabditis	nouraguensis	2015	Opportunistic Sampling	4.09648, -52.68452	25/08/2015	Nouragues Natural Reserve, French Guiana	Forest	Flower	Clusia flower	Clusia sp.
NIC1376	Caenorhabditis	tropicalis	2015	Opportunistic Sampling	4.08339299261569 ,-52.6815199758857	2015-08-20	Nouragues Natural Reserve, French Guiana	Forest	Flower	Clusia flower	Clusia sp.
NIC1377	Caenorhabditis	nouraguensis	2015	Opportunistic Sampling	4.094378, -52.686072	25/08/2015	Nouragues Natural Reserve, French Guiana	Forest	Fruit	Fruit
NIC1378	Caenorhabditis	tropicalis	2015	Opportunistic Sampling	4.095100, -52.686219	25/08/2015	Nouragues Natural Reserve, French Guiana	Forest	Flower	Clusia flower	Clusia sp.
NIC1379	Caenorhabditis	nouraguensis	2015	Opportunistic Sampling	3.610395994, -53.200282	12/08/2015	Saül, French Guiana	Forest	Flower	Clusia flowers	Clusia sp.
NIC1380	Caenorhabditis	tropicalis	2015	Opportunistic Sampling	4.08104002475738 ,-52.6822809688746	2015-08-20	Nouragues Natural Reserve, French Guiana	Forest	Flower	Astrocaryum Inflorescence	Astrocaryum sp.
NIC1381	Caenorhabditis	tropicalis	2015	Opportunistic Sampling	4.03945698402822 ,-52.6758640352636	22/08/2015	Nouragues Natural Reserve, French Guiana	Forest	Flower	Clusia flower	Clusia sp.
NIC1382	Caenorhabditis	tropicalis	2015	Opportunistic Sampling	4.03844000771641 ,-52.6733470335602	22/08/2015	Nouragues Natural Reserve, French Guiana	Forest	Flower	Cecropia fruits	Cecropia sp.
NIC1383	Caenorhabditis	tropicalis	2015	Opportunistic Sampling	4.03890998102724 ,-52.6733850035816	22/08/2015	Nouragues Natural Reserve, French Guiana	Forest	Flower	Cecropia fruits	Cecropia sp.
NIC1384	Caenorhabditis	tropicalis	2015	Opportunistic Sampling	4.04796897433698 ,-52.6771440356969	23/08/2015	Nouragues Natural Reserve, French Guiana	Forest	Flower	Astrocaryum Inflorescence	Astrocaryum sp.
NIC1385	Caenorhabditis	astrocarya	2015	Opportunistic Sampling	4.06306000426411 ,-52.6805530395358	23/08/2015	Nouragues Natural Reserve, French Guiana	Forest	Flower	Astrocaryum Inflorescence	Astrocaryum sp.
NIC1386	Caenorhabditis	tropicalis	2015	Opportunistic Sampling	3.602447016, -53.19164	12/08/2015	Saül, French Guiana	Forest	Fruit	Cecropia fruits	Cecropia sp.
NIC1387	Caenorhabditis	tropicalis	2015	Opportunistic Sampling	3.603495006, -53.19458197	12/08/2015	Saül, French Guiana	Forest	Flower	Clusia flowers	Clusia sp.
NIC1388	Caenorhabditis	tropicalis	2015	Opportunistic Sampling	3.638634961, -53.20414497	11/08/2015	Saül, French Guiana	Forest	Flower	Clusia flowers	Clusia sp.
NIC1389	Caenorhabditis	tropicalis	2015	Opportunistic Sampling	3.616803959, -53.19629196	12/08/2015	Saül, French Guiana	Forest	Flower	Clusia flowers	Clusia sp.
NIC1390	Caenorhabditis	nouraguensis	2015	Opportunistic Sampling	3.642957006, -53.199032	11/08/2015	Saül, French Guiana	Forest	Fruit	Woody fruits
NIC1391	Caenorhabditis	tropicalis	2015	Opportunistic Sampling	3.596770959, -53.17791598	12/08/2015	Saül, French Guiana	Forest	Flower	Clusia flowers	Clusia sp.
NIC1392	Caenorhabditis	tropicalis	2015	Opportunistic Sampling	3.601659033, -53.190647	12/08/2015	Saül, French Guiana	Forest	Flower	Clusia flowers	Clusia sp.
NIC1393	Caenorhabditis	tropicalis	2015	Opportunistic Sampling	3.621482989, -53.21409596	13/08/2015	Saül, French Guiana	Forest	Fruit	Cecropia fruits	Cecropia sp.
NIC1394	Caenorhabditis	briggsae	2015	Opportunistic Sampling	3.622260997, -53.21509198	13/08/2015	Saül, French Guiana	Forest	Plant stem	Plant stem	Philodendron
NIC1395	Caenorhabditis	tropicalis	2015	Opportunistic Sampling	3.632552968, -53.20619199	11/08/2015	Saül, French Guiana	Forest	Fruit	Fruit
NIC1396	Caenorhabditis	nouraguensis	2015	Opportunistic Sampling	3.644550992, -53.19256403	11/08/2015	Saül, French Guiana	Forest	Flower	Clusia flowers	Clusia sp.
NIC1397	Caenorhabditis	tropicalis	2015	Opportunistic Sampling	3.638836965, -53.203719	11/08/2015	Saül, French Guiana	Forest	Fruit	Fruit
NIC1398	Caenorhabditis	nouraguensis	2015	Opportunistic Sampling	4.559840988, -52.18293303	14/08/2015	Kaw mountains, French Guiana	Forest	Fruit	Fruit
NIC1399	Caenorhabditis	nouraguensis	2015	Opportunistic Sampling	4.561057035, -52.18330602	14/08/2015	Kaw mountains, French Guiana	Forest	Flower	Flower	Clusia sp.
NIC1400	Caenorhabditis	tropicalis	2015	Opportunistic Sampling	4.561057035, -52.18330602	14/08/2015	Kaw mountains, French Guiana	Forest	Flower	Flower	Clusia sp.
NIC1401	Caenorhabditis	nouraguensis	2015	Opportunistic Sampling	4.558456969, -52.18249901	14/08/2015	Kaw mountains, French Guiana	Forest	Fruit	Fruit
NIC1402	Caenorhabditis	tropicalis	2015	Opportunistic Sampling	3.633203991, -53.20608797	11/08/2015	Saül, French Guiana	Forest	Fruit	Woody fruits	Couratari sp.
NIC1403	Caenorhabditis	nouraguensis	2015	Opportunistic Sampling	3.633414041, -53.20620197	11/08/2015	Saül, French Guiana	Forest	Flower	Clusia flowers	Clusia sp.
NIC1404	Caenorhabditis	tropicalis	2015	Opportunistic Sampling	3.630068991, -53.205732	11/08/2015	Saül, French Guiana	Forest	Fruit	Fruit
NIC1405	Caenorhabditis	tropicalis	2015	Opportunistic Sampling	3.600050965, -53.18947999	12/08/2015	Saül, French Guiana	Forest	Flower	Clusia flowers	Clusia sp.
NIC1406	Caenorhabditis	nouraguensis	2015	Opportunistic Sampling	4.553118031, -52.21104199	14/08/2015	Kaw mountains, French Guiana	Forest	Flower	Flower
NIC1407	Caenorhabditis	briggsae	2015	Opportunistic Sampling	3.630410973, -53.20572797	11/08/2015	Saül, French Guiana	Forest	Fruit	Woody fruits
NIC1408	Caenorhabditis	tropicalis	2015	Opportunistic Sampling	3.641236033, -53.18958099	11/08/2015	Saül, French Guiana	Forest	Flower	Clusia flowers	Clusia sp.
NIC1409	Caenorhabditis	tropicalis	2015	Opportunistic Sampling	3.637292013, -53.20446499	11/08/2015	Saül, French Guiana	Forest	Flower	Clusia flowers	Clusia sp.
NIC1410	Caenorhabditis	tropicalis	2015	Opportunistic Sampling	3.61230799, -53.21481999	10/08/2015	Saül, French Guiana	Forest	Fruit	Woody fruits
NIC1411	Caenorhabditis	tropicalis	2015	Opportunistic Sampling	3.596770959, -53.17791598	12/08/2015	Saül, French Guiana	Forest	Flower	Clusia flowers	Clusia sp.
NIC1413	Caenorhabditis	briggsae	2015	Opportunistic Sampling	3.616456026, -53.20972002	10/08/2015	Saül, French Guiana	Forest	Fruit	Figs
NIC1414	Caenorhabditis	briggsae	2015	Opportunistic Sampling	3.646186972, -53.19311899	11/08/2015	Saül, French Guiana	Forest	Flower	Clusia flowers	Clusia sp.
NIC1415	Caenorhabditis	tropicalis	2015	Opportunistic Sampling	3.637292013, -53.20446499	11/08/2015	Saül, French Guiana	Forest	Flower	Clusia flowers	Clusia sp.
NIC1416	Caenorhabditis	briggsae	2015	Opportunistic Sampling	3.64749698, -53.19818996	11/08/2015	Saül, French Guiana	Forest	Flower	Flower
NIC1417	Caenorhabditis	tropicalis	2015	Opportunistic Sampling	4.548536986, -52.21285902	14/08/2015	Kaw mountains, French Guiana	Forest	Fruit	Woody fruits
NIC1418	Caenorhabditis	briggsae	2015	Opportunistic Sampling	3.638836965, -53.203719	11/08/2015	Saül, French Guiana	Forest	Flower	Flowers	Gustavia sp. ?
NIC1419	Caenorhabditis	tropicalis	2015	Opportunistic Sampling	3.603130979, -53.19263603	12/08/2015	Saül, French Guiana	Forest	Fruit	Fruits	Bursa?
NIC1420	Caenorhabditis	tropicalis	2015	Opportunistic Sampling	3.603495006, -53.19458197	12/08/2015	Saül, French Guiana	Forest	Flower	Clusia flowers	Clusia sp.
NIC1421	Caenorhabditis	briggsae	2015	Opportunistic Sampling	4.86785497516393 ,-52.3451459873467	16/08/2015	Matoury, French Guiana	Forest	Fruit	Fruit
NIC1422	Caenorhabditis	tropicalis	2015	Opportunistic Sampling	3.639726033, -53.20330401	11/08/2015	Saül, French Guiana	Forest	Flower	Flowers
NIC1423	Caenorhabditis	briggsae	2015	Opportunistic Sampling	3.644299032, -53.19803297	11/08/2015	Saül, French Guiana	Forest	Fruit	Fruits	Bursa?
NIC1424	Caenorhabditis	briggsae	2015	Opportunistic Sampling	4.096011, -52.685550	25/08/2015	Nouragues Natural Reserve, French Guiana	Forest	Flower	white flowers
NIC1425	Caenorhabditis	tropicalis	2015	Opportunistic Sampling	4.03997196815908 ,-52.6749369967728	22/08/2015	Nouragues Natural Reserve, French Guiana	Forest	fruit	Woody fruit
NIC1426	Caenorhabditis	nouraguensis	2015	Opportunistic Sampling	4.08273601904511 ,-52.6816120091825	2015-08-20	Nouragues Natural Reserve, French Guiana	Forest	Flower	Astrocaryum Inflorescence	Astrocaryum sp.
NIC1427	Caenorhabditis	nouraguensis	2015	Opportunistic Sampling	4.04693900607526 ,-52.6781709864735	23/08/2015	Nouragues Natural Reserve, French Guiana	Forest	Flower	Astrocaryum Inflorescence	Astrocaryum sp.
NIC1428	Caenorhabditis	nouraguensis	2015	Opportunistic Sampling	4.08798996359109 ,-52.6797349657863	23/08/2015	Nouragues Natural Reserve, French Guiana	Forest	Fruit	Fruit
NIC1429	Caenorhabditis	nouraguensis	2015	Opportunistic Sampling	4.0557250007987 ,-52.6780450064688	23/08/2015	Nouragues Natural Reserve, French Guiana	Forest	Fruit	Small woody fruit
NIC1430	Caenorhabditis	tropicalis	2015	Opportunistic Sampling	4.04946103692054 ,-52.6762739941477	23/08/2015	Nouragues Natural Reserve, French Guiana	Forest	Fruit	Woody fruit
NIC1431	Caenorhabditis	nouraguensis	2015	Opportunistic Sampling	4.05879897996783 ,-52.6778269931674	23/08/2015	Nouragues Natural Reserve, French Guiana	Forest	Flower	Yellow flowers
NIC1432	Caenorhabditis	tropicalis	2015	Opportunistic Sampling	4.08781302161514 ,-52.679921966046	23/08/2015	Nouragues Natural Reserve, French Guiana	Forest	Fruit	Woody fruit
NIC1433	Caenorhabditis	tropicalis	2015	Opportunistic Sampling	4.0557250007987 ,-52.6780450064688	23/08/2015	Nouragues Natural Reserve, French Guiana	Forest	Fruit	Small woody fruit
NIC1434	Caenorhabditis	tropicalis	2015	Opportunistic Sampling	4.06776702962815 ,-52.6868780236691	23/08/2015	Nouragues Natural Reserve, French Guiana	Forest	Flower	Clusia flower	Clusia sp.
NIC1435	Caenorhabditis	nouraguensis	2015	Opportunistic Sampling	4.03791395947337 ,-52.672645971179	23/08/2015	Nouragues Natural Reserve, French Guiana	Forest	Fruit	Lemon fruit	Citrus sp.
NIC1436	Caenorhabditis	tropicalis	2015	Opportunistic Sampling	4.04851396568119 ,-52.676731981337	23/08/2015	Nouragues Natural Reserve, French Guiana	Forest	Flower	Astrocaryum Inflorescence	Astrocaryum sp.
NIC1437	Caenorhabditis	astrocarya	2015	Opportunistic Sampling	4.06288096681237 ,-52.6802890095859	23/08/2015	Nouragues Natural Reserve, French Guiana	Forest	Flower	Astrocaryum Inflorescence	Astrocaryum sp.
NIC1438	Caenorhabditis	tropicalis	2015	Opportunistic Sampling	4.08830001018941 ,-52.6812439598143	23/08/2015	Nouragues Natural Reserve, French Guiana	Forest	Flower	Astrocaryum Inflorescence	Astrocaryum sp.
NIC1439	Caenorhabditis	nouraguensis	2015	Opportunistic Sampling	4.08615700900554 ,-52.6773830037564	2015-08-24	Nouragues Natural Reserve, French Guiana	Forest	Fruit (bait)	orange bait
NIC1440	Caenorhabditis	nouraguensis	2015	Clusia in-depth sampling	4.08534999936819 ,-52.6829429715871	2015-08-19	Nouragues Natural Reserve, French Guiana	Forest	Flower	Clusia flower	Clusia sp. (likely C. palmicida)
NIC1441	Caenorhabditis	nouraguensis	2015	Opportunistic Sampling	4.091, -52.68539	25/08/2015	Nouragues Natural Reserve, French Guiana	Forest	Flower	Clusia flower	Clusia sp.
NIC1442	Caenorhabditis	briggsae	2015	Opportunistic Sampling	4.05508797615766 ,-52.6781770214438	23/08/2015	Nouragues Natural Reserve, French Guiana	Forest	Flower	yellow tubular flowers
NIC1443	Caenorhabditis	nouraguensis	2015	Opportunistic Sampling	4.08220703713595 ,-52.6820470299571	2015-08-20	Nouragues Natural Reserve, French Guiana	Forest	Fruit	Woody fruit
NIC1444	Caenorhabditis	nouraguensis	2015	Opportunistic Sampling	4.0460249595344 ,-52.678441973403	22/08/2015	Nouragues Natural Reserve, French Guiana	Forest	Flower	Astrocaryum Inflorescence	Astrocaryum sp.
NIC1445	Caenorhabditis	nouraguensis	2015	Opportunistic Sampling	4.06726696528494 ,-52.6861900370568	23/08/2015	Nouragues Natural Reserve, French Guiana	Forest	Flower	yellow flowers
NIC1446	Caenorhabditis	nouraguensis	2015	Opportunistic Sampling	4.090308, -52.684367	25/08/2015	Nouragues Natural Reserve, French Guiana	Forest	Flower	Clusia flower	Clusia sp.
NIC1447	Caenorhabditis	tropicalis	2015	Opportunistic Sampling	4.06562101095914 ,-52.6847190130501	23/08/2015	Nouragues Natural Reserve, French Guiana	Forest	Flower	Astrocaryum Inflorescence	Astrocaryum sp.
NIC1448	Caenorhabditis	astrocarya	2015	Opportunistic Sampling	4.06562101095914 ,-52.6847190130501	23/08/2015	Nouragues Natural Reserve, French Guiana	Forest	Flower	Astrocaryum Inflorescence	Astrocaryum sp.
NIC1450	Caenorhabditis	astrocarya	2015	Opportunistic Sampling	4.04646098613739 ,-52.678195964545	23/08/2015	Nouragues Natural Reserve, French Guiana	Forest	Flower	Astrocaryum Inflorescence	Astrocaryum sp.
NIC1451	Caenorhabditis	astrocarya	2015	Opportunistic Sampling	4.08104002475738 ,-52.6822809688746	2015-08-20	Nouragues Natural Reserve, French Guiana	Forest	Flower	Astrocaryum Inflorescence	Astrocaryum sp.
NIC1452	Caenorhabditis	nouraguensis	2015	Opportunistic Sampling	3.635279015, -53.20482197	11/08/2015	Saül, French Guiana	Forest	Flower	Clusia flowers	Clusia sp.
NIC1453	Caenorhabditis	tropicalis	2015	Opportunistic Sampling	4.554173984, -52.21073999	14/08/2015	Kaw mountains, French Guiana	Forest	Fruit	Fruit
NIC1454	Caenorhabditis	nouraguensis	2015	Bait Fruit/Flower spot	4.08093600533902 ,-52.6825760118663	2015-08-24	Nouragues Natural Reserve, French Guiana	Forest	Flower	Large yellow flower
NIC1455	Caenorhabditis	nouraguensis	2015	Bait Fruit/Flower spot	4.08093600533902 ,-52.6825760118663	2015-08-24	Nouragues Natural Reserve, French Guiana	Forest	Flower	Large yellow flower
NIC1456	Caenorhabditis	nouraguensis	2015	Bait Fruit/Flower spot	4.08093600533902 ,-52.6825760118663	2015-08-24	Nouragues Natural Reserve, French Guiana	Forest	Flower	Large yellow flower
NIC1457	Caenorhabditis	nouraguensis	2015	Bait Fruit/Flower spot	4.08093600533902 ,-52.6825760118663	2015-08-24	Nouragues Natural Reserve, French Guiana	Forest	Flower	Large yellow flower
NIC1458	Caenorhabditis	nouraguensis	2015	Bait Fruit/Flower spot	4.08093600533902 ,-52.6825760118663	2015-08-24	Nouragues Natural Reserve, French Guiana	Forest	Fruit (bait)	Orange bait
NIC1459	Caenorhabditis	nouraguensis	2015	Bait Fruit/Flower spot	4.08093600533902 ,-52.6825760118663	2015-08-24	Nouragues Natural Reserve, French Guiana	Forest	Fruit (bait)	Orange bait
NIC1460	Caenorhabditis	nouraguensis	2015	Bait Fruit/Flower spot	4.08093600533902 ,-52.6825760118663	2015-08-24	Nouragues Natural Reserve, French Guiana	Forest	Fruit (bait)	Orange bait
NIC1461	Caenorhabditis	nouraguensis	2015	Bait Fruit/Flower spot	4.08156397752463 ,-52.6821109838783	2015-08-24	Nouragues Natural Reserve, French Guiana	Forest	Fruit (bait)	Orange bait
NIC1462	Caenorhabditis	nouraguensis	2015	Bait Fruit/Flower spot	4.08156397752463 ,-52.6821109838783	2015-08-24	Nouragues Natural Reserve, French Guiana	Forest	Fruit (bait)	Orange bait
NIC1463	Caenorhabditis	nouraguensis	2015	Bait Fruit/Flower spot	4.08233997412025 ,-52.6818740274757	2015-08-24	Nouragues Natural Reserve, French Guiana	Forest	Fruit (bait)	Orange bait
NIC1464	Caenorhabditis	nouraguensis	2015	Bait Fruit/Flower spot	4.08233997412025 ,-52.6818740274757	2015-08-24	Nouragues Natural Reserve, French Guiana	Forest	Fruit (bait)	Orange bait
NIC1465	Caenorhabditis	nouraguensis	2015	Bait Fruit/Flower spot	4.08233997412025 ,-52.6818740274757	2015-08-24	Nouragues Natural Reserve, French Guiana	Forest	Fruit (bait)	Orange bait
NIC1466	Caenorhabditis	nouraguensis	2015	Bait Fruit/Flower spot	4.08415901474654 ,-52.6810510084033	2015-08-24	Nouragues Natural Reserve, French Guiana	Forest	Fruit (bait)	Orange bait
NIC1467	Caenorhabditis	tropicalis	2015	Bait Fruit/Flower spot	4.08665003255009 ,-52.6804190129041	2015-08-24	Nouragues Natural Reserve, French Guiana	Forest	Flower	Small yellow/red flowers
NIC1468	Caenorhabditis	nouraguensis	2015	Bait Fruit/Flower spot	4.08866596408188 ,-52.6813850272446	2015-08-24	Nouragues Natural Reserve, French Guiana	Forest	Fruit (bait)	Orange bait
NIC1469	Caenorhabditis	nouraguensis	2015	Bait Fruit/Flower spot	4.08866596408188 ,-52.6813850272446	2015-08-24	Nouragues Natural Reserve, French Guiana	Forest	Fruit (bait)	Orange bait
NIC1470	Caenorhabditis	tropicalis	2015	Bait Fruit/Flower spot	4.09010798670351 ,-52.6829230226576	2015-08-24	Nouragues Natural Reserve, French Guiana	Forest	Flower	Clusia flowers	Clusia sp.
NIC1471	Caenorhabditis	tropicalis	2015	Bait Fruit/Flower spot	4.09010798670351 ,-52.6829230226576	2015-08-24	Nouragues Natural Reserve, French Guiana	Forest	Flower	Clusia flowers	Clusia sp.
NIC1472	Caenorhabditis	tropicalis	2015	Bait Fruit/Flower spot	4.09010798670351 ,-52.6829230226576	2015-08-24	Nouragues Natural Reserve, French Guiana	Forest	Flower	Clusia flowers	Clusia sp.
NIC1473	Caenorhabditis	tropicalis	2015	Bait Fruit/Flower spot	4.09010798670351 ,-52.6829230226576	2015-08-24	Nouragues Natural Reserve, French Guiana	Forest	Flower	Clusia flowers	Clusia sp.
NIC1474	Caenorhabditis	tropicalis	2015	Bait Fruit/Flower spot	4.09010798670351 ,-52.6829230226576	2015-08-24	Nouragues Natural Reserve, French Guiana	Forest	Flower	Clusia flowers	Clusia sp.
NIC1475	Caenorhabditis	tropicalis	2015	Bait Fruit/Flower spot	4.0862420015037 ,-52.677566986531	2015-08-24	Nouragues Natural Reserve, French Guiana	Forest	Flower	Clusia flowers	Clusia sp.
NIC1476	Caenorhabditis	tropicalis	2015	Bait Fruit/Flower spot	4.0862420015037 ,-52.677566986531	2015-08-24	Nouragues Natural Reserve, French Guiana	Forest	Flower	Clusia flowers	Clusia sp.
NIC1477	Caenorhabditis	tropicalis	2015	Bait Fruit/Flower spot	4.0862420015037 ,-52.677566986531	2015-08-24	Nouragues Natural Reserve, French Guiana	Forest	Flower	Clusia flowers	Clusia sp.
NIC1478	Caenorhabditis	tropicalis	2015	Bait Fruit/Flower spot	4.0862420015037 ,-52.677566986531	2015-08-24	Nouragues Natural Reserve, French Guiana	Forest	Fruit (bait)	Orange bait
NIC1479	Caenorhabditis	briggsae	2015	Bait Fruit/Flower spot	4.08577102236449 ,-52.6766940113157	2015-08-24	Nouragues Natural Reserve, French Guiana	Forest	Fruit	Fresh fruit
NIC1480	Caenorhabditis	briggsae	2015	Bait Fruit/Flower spot	4.08577102236449 ,-52.6766940113157	2015-08-24	Nouragues Natural Reserve, French Guiana	Forest	Fruit	Fresh fruit
NIC1481	Caenorhabditis	briggsae	2015	Bait Fruit/Flower spot	4.08577102236449 ,-52.6766940113157	2015-08-24	Nouragues Natural Reserve, French Guiana	Forest	Fruit	Fresh fruit
NIC1482	Caenorhabditis	briggsae	2015	Bait Fruit/Flower spot	4.08577102236449 ,-52.6766940113157	2015-08-24	Nouragues Natural Reserve, French Guiana	Forest	Fruit	Fresh fruit
NIC1483	Caenorhabditis	briggsae	2015	Bait Fruit/Flower spot	4.08577102236449 ,-52.6766940113157	2015-08-24	Nouragues Natural Reserve, French Guiana	Forest	Fruit	Fresh fruit
NIC1484	Caenorhabditis	nouraguensis	2015	Bait Fruit/Flower spot	4.08577102236449 ,-52.6766940113157	2015-08-24	Nouragues Natural Reserve, French Guiana	Forest	Fruit (bait)	Orange bait
NIC1485	Caenorhabditis	briggsae	2015	Bait Fruit/Flower spot	4.08577102236449 ,-52.6766940113157	2015-08-24	Nouragues Natural Reserve, French Guiana	Forest	Fruit (bait)	Orange bait
NIC1486	Caenorhabditis	nouraguensis	2015	Bait Fruit/Flower spot	4.08753398805856 ,-52.674208022654	2015-08-24	Nouragues Natural Reserve, French Guiana	Forest	Fruit (bait)	Orange bait
NIC1487	Caenorhabditis	nouraguensis	2015	Bait Fruit/Flower spot	4.08753398805856 ,-52.674208022654	2015-08-24	Nouragues Natural Reserve, French Guiana	Forest	Fruit (bait)	Orange bait
NIC1488	Caenorhabditis	nouraguensis	2015	Bait Fruit/Flower spot	4.08753398805856 ,-52.674208022654	2015-08-24	Nouragues Natural Reserve, French Guiana	Forest	Fruit (bait)	Orange bait
NIC1489	Caenorhabditis	nouraguensis	2015	Bait Fruit/Flower spot	4.08790798857808 ,-52.6746339909732	2015-08-24	Nouragues Natural Reserve, French Guiana	Forest	Fruit (bait)	Orange bait
NIC1490	Caenorhabditis	nouraguensis	2015	Bait Fruit/Flower spot	4.08781201578676 ,-52.679988015443	2015-08-24	Nouragues Natural Reserve, French Guiana	Forest	Fruit (bait)	orange bait
NIC1491	Caenorhabditis	briggsae	2015	Bait Fruit/Flower spot	4.08790203742682 ,-52.6799480337649	2015-08-24	Nouragues Natural Reserve, French Guiana	Forest	Fruit	Clusia flowers	Clusia sp.
NIC1492	Caenorhabditis	nouraguensis	2015	Clusia in-depth sampling	4.08534999936819 ,-52.6829429715871	1908/2015	Nouragues Natural Reserve, French Guiana	Forest	Flower	Clusia flower	Clusia sp. (likely C. palmicida)
NIC1493	Caenorhabditis	nouraguensis	2015	Clusia in-depth sampling	4.08534999936819 ,-52.6829429715871	1908/2015	Nouragues Natural Reserve, French Guiana	Forest	Flower	Clusia flower	Clusia sp. (likely C. palmicida)
NIC1494	Caenorhabditis	nouraguensis	2015	Clusia in-depth sampling	4.08534999936819 ,-52.6829429715871	1908/2015	Nouragues Natural Reserve, French Guiana	Forest	Flower	Clusia flower	Clusia sp. (likely C. palmicida)
NIC1495	Caenorhabditis	nouraguensis	2015	Clusia in-depth sampling	4.08534999936819 ,-52.6829429715871	1908/2015	Nouragues Natural Reserve, French Guiana	Forest	Flower	Clusia flower	Clusia sp. (likely C. palmicida)
NIC1496	Caenorhabditis	nouraguensis	2015	Clusia in-depth sampling	4.08534999936819 ,-52.6829429715871	1908/2015	Nouragues Natural Reserve, French Guiana	Forest	Flower	Clusia flower	Clusia sp. (likely C. palmicida)
NIC1497	Caenorhabditis	nouraguensis	2015	Clusia in-depth sampling	4.08534999936819 ,-52.6829429715871	1908/2015	Nouragues Natural Reserve, French Guiana	Forest	Flower	Clusia flower	Clusia sp. (likely C. palmicida)
NIC1498	Caenorhabditis	nouraguensis	2015	Clusia in-depth sampling	4.08534999936819 ,-52.6829429715871	1908/2015	Nouragues Natural Reserve, French Guiana	Forest	Flower	Clusia flower	Clusia sp. (likely C. palmicida)
NIC1499	Caenorhabditis	nouraguensis	2015	Clusia in-depth sampling	4.08534999936819 ,-52.6829429715871	1908/2015	Nouragues Natural Reserve, French Guiana	Forest	Flower	Clusia flower	Clusia sp. (likely C. palmicida)
NIC1500	Caenorhabditis	nouraguensis	2015	Clusia in-depth sampling	4.08534999936819 ,-52.6829429715871	1908/2015	Nouragues Natural Reserve, French Guiana	Forest	Flower	Clusia flower	Clusia sp. (likely C. palmicida)
NIC1501	Caenorhabditis	nouraguensis	2015	Clusia in-depth sampling	4.08534999936819 ,-52.6829429715871	1908/2015	Nouragues Natural Reserve, French Guiana	Forest	Flower	Clusia flower	Clusia sp. (likely C. palmicida)
NIC1502	Caenorhabditis	nouraguensis	2015	Clusia in-depth sampling	4.08534999936819 ,-52.6829429715871	1908/2015	Nouragues Natural Reserve, French Guiana	Forest	Flower	Clusia flower	Clusia sp. (likely C. palmicida)
NIC1503	Caenorhabditis	nouraguensis	2015	Clusia in-depth sampling	4.08534999936819 ,-52.6829429715871	1908/2015	Nouragues Natural Reserve, French Guiana	Forest	Flower	Clusia flower	Clusia sp. (likely C. palmicida)
NIC1504	Caenorhabditis	nouraguensis	2015	Clusia in-depth sampling	4.08534999936819 ,-52.6829429715871	1908/2015	Nouragues Natural Reserve, French Guiana	Forest	Flower	Clusia flower	Clusia sp. (likely C. palmicida)
NIC1505	Caenorhabditis	nouraguensis	2015	Clusia in-depth sampling	4.08534999936819 ,-52.6829429715871	1908/2015	Nouragues Natural Reserve, French Guiana	Forest	Flower	Clusia flower	Clusia sp. (likely C. palmicida)
NIC1506	Caenorhabditis	nouraguensis	2015	Clusia in-depth sampling	4.08534999936819 ,-52.6829429715871	1908/2015	Nouragues Natural Reserve, French Guiana	Forest	Flower	Clusia flower	Clusia sp. (likely C. palmicida)
NIC1507	Caenorhabditis	nouraguensis	2015	Clusia in-depth sampling	4.08534999936819 ,-52.6829429715871	1908/2015	Nouragues Natural Reserve, French Guiana	Forest	Flower	Clusia flower	Clusia sp. (likely C. palmicida)
NIC1508	Caenorhabditis	nouraguensis	2015	Clusia in-depth sampling	4.08534999936819 ,-52.6829429715871	1908/2015	Nouragues Natural Reserve, French Guiana	Forest	Flower	Clusia flower	Clusia sp. (likely C. palmicida)
NIC1509	Caenorhabditis	tropicalis	2015	Clusia in-depth sampling	4.08534999936819 ,-52.6829429715871	1908/2015	Nouragues Natural Reserve, French Guiana	Forest	Flower	Clusia flower	Clusia sp. (likely C. palmicida)
NIC1510	Caenorhabditis	nouraguensis	2015	Clusia in-depth sampling	4.08534999936819 ,-52.6829429715871	1908/2015	Nouragues Natural Reserve, French Guiana	Forest	Flower	Clusia flower	Clusia sp. (likely C. palmicida)
NIC1511	Caenorhabditis	nouraguensis	2015	Clusia in-depth sampling	4.08534999936819 ,-52.6829429715871	1908/2015	Nouragues Natural Reserve, French Guiana	Forest	Flower	Clusia flower	Clusia sp. (likely C. palmicida)
NIC1512	Caenorhabditis	nouraguensis	2015	Clusia in-depth sampling	4.08534999936819 ,-52.6829429715871	1908/2015	Nouragues Natural Reserve, French Guiana	Forest	Flower	Clusia flower	Clusia sp. (likely C. palmicida)
NIC1513	Caenorhabditis	nouraguensis	2015	Clusia in-depth sampling	4.08534999936819 ,-52.6829429715871	1908/2015	Nouragues Natural Reserve, French Guiana	Forest	Flower	Clusia flower	Clusia sp. (likely C. palmicida)
NIC1514	Caenorhabditis	tropicalis	2015	Clusia in-depth sampling	4.08534999936819 ,-52.6829429715871	1908/2015	Nouragues Natural Reserve, French Guiana	Forest	Flower	Clusia flower	Clusia sp. (likely C. palmicida)
NIC1515	Caenorhabditis	nouraguensis	2015	Clusia in-depth sampling	4.08534999936819 ,-52.6829429715871	1908/2015	Nouragues Natural Reserve, French Guiana	Forest	Flower	Clusia flower	Clusia sp. (likely C. palmicida)
NIC1516	Caenorhabditis	nouraguensis	2015	Clusia in-depth sampling	4.08534999936819 ,-52.6829429715871	1908/2015	Nouragues Natural Reserve, French Guiana	Forest	Flower	Clusia flower	Clusia sp. (likely C. palmicida)
NIC1517	Caenorhabditis	nouraguensis	2015	Clusia in-depth sampling	4.08534999936819 ,-52.6829429715871	1908/2015	Nouragues Natural Reserve, French Guiana	Forest	Flower	Clusia flower	Clusia sp. (likely C. palmicida)
NIC1518	Caenorhabditis	nouraguensis	2015	Clusia in-depth sampling	4.08534999936819 ,-52.6829429715871	1908/2015	Nouragues Natural Reserve, French Guiana	Forest	Flower	Clusia flower	Clusia sp. (likely C. palmicida)
NIC1519	Caenorhabditis	nouraguensis	2015	Clusia in-depth sampling	4.08534999936819 ,-52.6829429715871	1908/2015	Nouragues Natural Reserve, French Guiana	Forest	Flower	Clusia flower	Clusia sp. (likely C. palmicida)
NIC1520	Caenorhabditis	nouraguensis	2015	Clusia in-depth sampling	4.08534999936819 ,-52.6829429715871	1908/2015	Nouragues Natural Reserve, French Guiana	Forest	Flower	Clusia flower	Clusia sp. (likely C. palmicida)
NIC1521	Caenorhabditis	nouraguensis	2015	Clusia in-depth sampling	4.08534999936819 ,-52.6829429715871	1908/2015	Nouragues Natural Reserve, French Guiana	Forest	Flower	Clusia flower	Clusia sp. (likely C. palmicida)
NIC1522	Caenorhabditis	nouraguensis	2015	Clusia in-depth sampling	4.08534999936819 ,-52.6829429715871	1908/2015	Nouragues Natural Reserve, French Guiana	Forest	Flower	Clusia flower	Clusia sp. (likely C. palmicida)
