# Supplementary material for: Ephemeral-habitat colonization and neotropical species richness of Caenorhabditis nematodes
Source: BMC Ecol. 2017 Dec 19;17:43. doi: 10.1186/s12898-017-0150-z (PMC5738176; doi:10.1186/s12898-017-0150-z)
Supplement: Supplementary file 2 — Additional file 2. Substrate incidence of Caenorhabditis (Inselberg site, Nouragues Natural Reserve). Raw and summary data that were used to estimate quantitative differences in the incidence of Caenorhabditis in decaying leaf litter versus rotting fruit. For labelling of intersections of sampled area, see Fig. 3. [file 12898_2017_150_MOESM2_ESM.xlsx]

## Sheet: Raw data
Locality	Non-Caenorhabditis present	Caenorhabditis present	Strain	Species	Latitude	Longitude	sampling date
11KF1	Yes	Yes	NIC450	C. tropicalis	4.08926	-52.6761	21/04/2013
11KF2	No	Yes	NIC439	C. nouraguensis	4.08926	-52.6761	21/04/2013
11KL01	Yes	No			4.08926	-52.6761	21/04/2013
11KL02	Yes	No			4.08926	-52.6761	21/04/2013
11KL03	Yes	No			4.08926	-52.6761	21/04/2013
11KL04	Yes	No			4.08926	-52.6761	21/04/2013
11KL05	Yes	No			4.08926	-52.6761	21/04/2013
11KL06	Yes	No			4.08926	-52.6761	21/04/2013
11KL07	Yes	No			4.08926	-52.6761	21/04/2013
11KL08	Yes	No			4.08926	-52.6761	21/04/2013
11KL09	Yes	No			4.08926	-52.6761	21/04/2013
11KL10	Yes	Yes	NIC431	C. nouraguensis	4.08926	-52.6761	21/04/2013
11LF1	Yes	No			4.08874	-52.6751	21/04/2013
11LF2	Yes	No			4.08874	-52.6751	21/04/2013
11LF3	No	No			4.08874	-52.6751	21/04/2013
11LF4	Yes	No			4.08874	-52.6751	21/04/2013
11LF5	Yes	Yes	NIC437	C. nouraguensis	4.08874	-52.6751	21/04/2013
11LL01	Yes	No			4.08874	-52.6751	21/04/2013
11LL02	Yes	No			4.08874	-52.6751	21/04/2013
11LL03	Yes	No			4.08874	-52.6751	21/04/2013
11LL04	No	No			4.08874	-52.6751	21/04/2013
11LL05	Yes	No			4.08874	-52.6751	21/04/2013
11LL06	Yes	No			4.08874	-52.6751	21/04/2013
11LL07	Yes	No			4.08874	-52.6751	21/04/2013
11LL08	Yes	No			4.08874	-52.6751	21/04/2013
11LL09	Yes	No			4.08874	-52.6751	21/04/2013
11LL10	No	Yes	NIC438	C. nouraguensis	4.08874	-52.6751	21/04/2013
11MF1	Yes	No			4.08828	-52.6743	21/04/2013
11MF2	Yes	No			4.08829	-52.6743	21/04/2013
11MF3	No	Yes	NIC435	C. nouraguensis	4.0883	-52.6743	21/04/2013
11ML01	Yes	No			4.08831	-52.6743	21/04/2013
11ML02	Yes	No			4.08832	-52.6743	21/04/2013
11ML03	Yes	No			4.08833	-52.6743	21/04/2013
11ML04	Yes	No			4.08834	-52.6744	21/04/2013
11ML05	Yes	No			4.08835	-52.6744	21/04/2013
11ML06	Yes	No			4.08836	-52.6744	21/04/2013
11ML07	Yes	No			4.08837	-52.6744	21/04/2013
11ML08	Yes	No			4.08838	-52.6744	21/04/2013
11ML09	Yes	No			4.08839	-52.6744	21/04/2013
11ML10	Yes	No			4.0884	-52.6744	21/04/2013
11NF1	Yes	No			4.08783	-52.6735	21/04/2013
11NF2	Yes	No			4.08784	-52.6735	21/04/2013
11NF3	Yes	No			4.08785	-52.6736	21/04/2013
11NF4	Yes	No			4.08786	-52.6736	21/04/2013
11NL01	Yes	No			4.08787	-52.6736	21/04/2013
11NL02	Yes	No			4.08788	-52.6736	21/04/2013
11NL03	Yes	No			4.08789	-52.6736	21/04/2013
11NL04	Yes	No			4.0879	-52.6736	21/04/2013
11NL05	Yes	No			4.08791	-52.6736	21/04/2013
11NL06	Yes	No			4.08792	-52.6736	21/04/2013
11NL07	Yes	No			4.08793	-52.6736	21/04/2013
11NL08	Yes	No			4.08794	-52.6737	21/04/2013
11NL09	Yes	No			4.08795	-52.6737	21/04/2013
11NL10	No	No			4.08796	-52.6737	21/04/2013
11OF1	Yes	No			4.08737	-52.6727	21/04/2013
11OF2	Yes	No			4.08737	-52.6727	21/04/2013
11OF3	Yes	Yes	NIC433	C. nouraguensis	4.08737	-52.6727	21/04/2013
11OL01	Yes	No			4.08737	-52.6727	21/04/2013
11OL02	Yes	No			4.08737	-52.6727	21/04/2013
11OL03	Yes	No			4.08737	-52.6727	21/04/2013
11OL04	Yes	No			4.08737	-52.6727	21/04/2013
11OL05	Yes	No			4.08737	-52.6727	21/04/2013
11OL06	Yes	No			4.08737	-52.6727	21/04/2013
11OL07	Yes	No			4.08737	-52.6727	21/04/2013
11OL08	Yes	No			4.08737	-52.6727	21/04/2013
11OL09	Yes	No			4.08737	-52.6727	21/04/2013
11OL10	Yes	No			4.08737	-52.6727	21/04/2013
11PF1	Yes	No			4.08698	-52.672	21/04/2013
11PF2	No	No			4.08698	-52.672	21/04/2013
11PL01	Yes	No			4.08698	-52.672	21/04/2013
11PL02	Yes	No			4.08698	-52.672	21/04/2013
11PL03	Yes	No			4.08698	-52.672	21/04/2013
11PL04	Yes	No			4.08698	-52.672	21/04/2013
11PL05	Yes	No			4.08698	-52.672	21/04/2013
11PL06	Yes	No			4.08698	-52.672	21/04/2013
11PL07	Yes	No			4.08698	-52.672	21/04/2013
11PL08	Yes	No			4.08698	-52.672	21/04/2013
11PL09	Yes	No			4.08698	-52.672	21/04/2013
11PL10	Yes	No			4.08698	-52.672	21/04/2013
12KF1	Yes	No			4.08855	-52.6765	24/04/2013
12KF2	No	No			4.08855	-52.6765	24/04/2013
12KF3	Yes	No			4.08855	-52.6765	24/04/2013
12KF4	Yes	No			4.08855	-52.6765	24/04/2013
12KL01	Yes	No			4.08855	-52.6765	24/04/2013
12KL02	Yes	No			4.08855	-52.6765	24/04/2013
12KL03	Yes	No			4.08855	-52.6765	24/04/2013
12KL04	Yes	No			4.08855	-52.6765	24/04/2013
12KL05	Yes	No			4.08855	-52.6765	24/04/2013
12KL06	Yes	No			4.08855	-52.6765	24/04/2013
12KL07	No	Yes	NIC478	C. tropicalis	4.08855	-52.6765	24/04/2013
12KL08	Yes	No			4.08855	-52.6765	24/04/2013
12KL09	Yes	No			4.08855	-52.6765	24/04/2013
12KL10	Yes	No			4.08855	-52.6765	24/04/2013
12LF1	No	No			4.08803	-52.6755	24/04/2013
12LF2	Yes	Yes	NIC496	C. tropicalis	4.08803	-52.6755	24/04/2013
12LF3	Yes	No			4.08803	-52.6755	24/04/2013
12LF4	Yes	No			4.08803	-52.6755	24/04/2013
12LF5	No	No			4.08803	-52.6755	24/04/2013
12LL01	Yes	No			4.08803	-52.6755	24/04/2013
12LL02	Yes	No			4.08803	-52.6755	24/04/2013
12LL03	Yes	No			4.08803	-52.6755	24/04/2013
12LL04	Yes	No			4.08803	-52.6755	24/04/2013
12LL05	Yes	No			4.08803	-52.6755	24/04/2013
12LL06	Yes	No			4.08803	-52.6755	24/04/2013
12LL07	Yes	No			4.08803	-52.6755	24/04/2013
12LL08	Yes	No			4.08803	-52.6755	24/04/2013
12LL09	Yes	No			4.08803	-52.6755	24/04/2013
12LL10	Yes	Yes	NIC476	C. nouraguensis	4.08803	-52.6755	24/04/2013
12MF1	No	Yes	NIC482	C. nouraguensis	4.08757	-52.6747	24/04/2013
12MF2	No	Yes	NIC477	C. nouraguensis	4.08757	-52.6747	24/04/2013
12MF3	No	No			4.08757	-52.6747	24/04/2013
12MF4	No	Yes	NIC480	C. nouraguensis	4.08757	-52.6747	24/04/2013
12MF5	Yes	Yes	NIC481	C. nouraguensis	4.08757	-52.6747	24/04/2013
12ML01	Yes	No			4.08757	-52.6747	24/04/2013
12ML02	Yes	No			4.08757	-52.6747	24/04/2013
12ML03	Yes	No			4.08757	-52.6747	24/04/2013
12ML04	No	No			4.08757	-52.6747	24/04/2013
12ML05	Yes	No			4.08757	-52.6747	24/04/2013
12ML06	Yes	No			4.08757	-52.6747	24/04/2013
12ML07	Yes	No			4.08757	-52.6747	24/04/2013
12ML08	Yes	No			4.08757	-52.6747	24/04/2013
12ML09	Yes	No			4.08757	-52.6747	24/04/2013
12ML10	Yes	Yes	NIC483	C. nouraguensis	4.08757	-52.6747	24/04/2013
12NF1	Yes	No			4.08713	-52.6739	24/04/2013
12NL01	Yes	No			4.08713	-52.6739	24/04/2013
12NL02	Yes	No			4.08713	-52.6739	24/04/2013
12NL03	Yes	No			4.08713	-52.6739	24/04/2013
12NL04	Yes	No			4.08713	-52.6739	24/04/2013
12NL05	Yes	No			4.08713	-52.6739	24/04/2013
12NL06	Yes	No			4.08713	-52.6739	24/04/2013
12NL07	Yes	No			4.08713	-52.6739	24/04/2013
12NL08	Yes	No			4.08713	-52.6739	24/04/2013
12NL09	Yes	No			4.08713	-52.6739	24/04/2013
12NL10	Yes	No			4.08713	-52.6739	24/04/2013
12OF1	Yes	No			4.08667	-52.6731	24/04/2013
12OL01	Yes	No			4.08667	-52.6731	24/04/2013
12OL02	Yes	No			4.08667	-52.6731	24/04/2013
12OL03	Yes	No			4.08667	-52.6731	24/04/2013
12OL04	Yes	No			4.08667	-52.6731	24/04/2013
12OL05	Yes	No			4.08667	-52.6731	24/04/2013
12OL06	Yes	No			4.08667	-52.6731	24/04/2013
12OL07	Yes	No			4.08667	-52.6731	24/04/2013
12OL08	Yes	No			4.08667	-52.6731	24/04/2013
12OL09	No	No			4.08667	-52.6731	24/04/2013
12OL10	No	No			4.08667	-52.6731	24/04/2013
12PF1	No	Yes	NIC479	C. tropicalis	4.08631	-52.6724	24/04/2013
12PF2	Yes	No			4.08631	-52.6724	24/04/2013
12PF3	No	Yes	NIC475	C. tropicalis	4.08631	-52.6724	24/04/2013
12PL01	Yes	No			4.08631	-52.6724	24/04/2013
12PL02	Yes	No			4.08631	-52.6724	24/04/2013
12PL03	Yes	No			4.08631	-52.6724	24/04/2013
12PL04	No	No			4.08631	-52.6724	24/04/2013
12PL05	Yes	No			4.08631	-52.6724	24/04/2013
12PL06	Yes	No			4.08631	-52.6724	24/04/2013
12PL07	Yes	No			4.08631	-52.6724	24/04/2013
12PL08	Yes	No			4.08631	-52.6724	24/04/2013
12PL09	Yes	No			4.08631	-52.6724	24/04/2013
12PL10	Yes	Yes	NIC449	C. nouraguensis	4.08631	-52.6724	24/04/2013
13KF1	No	No			4.08779	-52.6769	21/04/2013
13KF2	Yes	No			4.08779	-52.6769	21/04/2013
13KL01	Yes	No			4.08779	-52.6769	21/04/2013
13KL02	Yes	No			4.08779	-52.6769	21/04/2013
13KL03	Yes	No			4.08779	-52.6769	21/04/2013
13KL04	Yes	No			4.08779	-52.6769	21/04/2013
13KL05	Yes	No			4.08779	-52.6769	21/04/2013
13KL06	No	No			4.08779	-52.6769	21/04/2013
13KL07	Yes	No			4.08779	-52.6769	21/04/2013
13KL08	Yes	No			4.08779	-52.6769	21/04/2013
13KL09	Yes	No			4.08779	-52.6769	21/04/2013
13KL10	Yes	No			4.08779	-52.6769	21/04/2013
13LF1	Yes	No			4.08726	-52.6759	21/04/2013
13LF2	No	No			4.08726	-52.6759	21/04/2013
13LF3	No	No			4.08726	-52.6759	21/04/2013
13LL01	Yes	No			4.08726	-52.6759	21/04/2013
13LL02	Yes	No			4.08726	-52.6759	21/04/2013
13LL03	Yes	No			4.08726	-52.6759	21/04/2013
13LL04	Yes	No			4.08726	-52.6759	21/04/2013
13LL05	Yes	No			4.08726	-52.6759	21/04/2013
13LL06	Yes	No			4.08726	-52.6759	21/04/2013
13LL07	Yes	No			4.08726	-52.6759	21/04/2013
13LL08	Yes	No			4.08726	-52.6759	21/04/2013
13LL09	Yes	No			4.08726	-52.6759	21/04/2013
13LL10	Yes	No			4.08726	-52.6759	21/04/2013
13MF1	Yes	No			4.08678	-52.6752	21/04/2013
13MF2	Yes	No			4.08678	-52.6752	21/04/2013
13MF3	Yes	Yes	NIC429	C. nouraguensis	4.08678	-52.6752	21/04/2013
13MF4	Yes	Yes	NIC430	C. nouraguensis	4.08678	-52.6752	21/04/2013
13MF5	Yes	No			4.08678	-52.6752	21/04/2013
13ML01	Yes	No			4.08678	-52.6752	21/04/2013
13ML02	Yes	No			4.08678	-52.6752	21/04/2013
13ML03	Yes	No			4.08678	-52.6752	21/04/2013
13ML04	Yes	No			4.08678	-52.6752	21/04/2013
13ML05	Yes	Yes	NIC436	C. tropicalis	4.08678	-52.6752	21/04/2013
13ML06	Yes	No			4.08678	-52.6752	21/04/2013
13ML07	Yes	No			4.08678	-52.6752	21/04/2013
13ML08	Yes	No			4.08678	-52.6752	21/04/2013
13ML09	Yes	No			4.08678	-52.6752	21/04/2013
13ML10	Yes	No			4.08678	-52.6752	21/04/2013
13NF1	Yes	No			4.08631	-52.6744	21/04/2013
13NF2	Yes	Yes	NIC440	C. nouraguensis	4.08631	-52.6744	21/04/2013
13NF3	Yes	Yes	NIC428 (extinct)	C. nouraguensis	4.08631	-52.6744	21/04/2013
13NL01	Yes	No			4.08631	-52.6744	21/04/2013
13NL02	Yes	No			4.08631	-52.6744	21/04/2013
13NL03	Yes	No			4.08631	-52.6744	21/04/2013
13NL04	Yes	No			4.08631	-52.6744	21/04/2013
13NL05	Yes	No			4.08631	-52.6744	21/04/2013
13NL06	Yes	No			4.08631	-52.6744	21/04/2013
13NL07	Yes	No			4.08631	-52.6744	21/04/2013
13NL08	Yes	Yes	NIC432	C. nouraguensis	4.08631	-52.6744	21/04/2013
13NL09	Yes	No			4.08631	-52.6744	21/04/2013
13NL10	Yes	No			4.08631	-52.6744	21/04/2013
13OF1	Yes	No			4.08584	-52.6736	21/04/2013
13OF2	Yes	No			4.08584	-52.6736	21/04/2013
13OF3	Yes	Yes	NIC434	C. tropicalis	4.08584	-52.6736	21/04/2013
13OF4	Yes	No			4.08584	-52.6736	21/04/2013
13OF5	Yes	No			4.08584	-52.6736	21/04/2013
13OL01	Yes	No			4.08584	-52.6736	21/04/2013
13OL02	Yes	No			4.08584	-52.6736	21/04/2013
13OL03	Yes	No			4.08584	-52.6736	21/04/2013
13OL04	Yes	No			4.08584	-52.6736	21/04/2013
13OL05	Yes	No			4.08584	-52.6736	21/04/2013
13OL06	Yes	No			4.08584	-52.6736	21/04/2013
13OL07	Yes	No			4.08584	-52.6736	21/04/2013
13OL08	Yes	No			4.08584	-52.6736	21/04/2013
13OL09	Yes	No			4.08584	-52.6736	21/04/2013
13OL10	Yes	No			4.08584	-52.6736	21/04/2013
13PF1	Yes	No			4.08545	-52.6729	21/04/2013
13PF2	No	No			4.08545	-52.6729	21/04/2013
13PL01	Yes	No			4.08545	-52.6729	21/04/2013
13PL02	Yes	No			4.08545	-52.6729	21/04/2013
13PL03	Yes	No			4.08545	-52.6729	21/04/2013
13PL04	Yes	No			4.08545	-52.6729	21/04/2013
13PL05	No	No			4.08545	-52.6729	21/04/2013
13PL06	Yes	No			4.08545	-52.6729	21/04/2013
13PL07	Yes	No			4.08545	-52.6729	21/04/2013
13PL08	Yes	No			4.08545	-52.6729	21/04/2013
13PL09	Yes	No			4.08545	-52.6729	21/04/2013
13PL10	Yes	No			4.08545	-52.6729	21/04/2013
14KF1	No	No			4.08695	-52.6773	24/04/2013
14KF2	Yes	No			4.08695	-52.6773	24/04/2013
14KF3	Yes	No			4.08695	-52.6773	24/04/2013
14KF4	Yes	No			4.08695	-52.6773	24/04/2013
14KF5	Yes	No			4.08695	-52.6773	24/04/2013
14KL01	Yes	No			4.08695	-52.6773	24/04/2013
14KL02	Yes	No			4.08695	-52.6773	24/04/2013
14KL03	Yes	Yes	NIC489	C. tropicalis	4.08695	-52.6773	24/04/2013
14KL04	Yes	No			4.08695	-52.6773	24/04/2013
14KL05	Yes	No			4.08695	-52.6773	24/04/2013
14KL06	Yes	No			4.08695	-52.6773	24/04/2013
14KL07	Yes	No			4.08695	-52.6773	24/04/2013
14KL08	Yes	No			4.08695	-52.6773	24/04/2013
14KL09	Yes	No			4.08695	-52.6773	24/04/2013
14KL10	Yes	No			4.08695	-52.6773	24/04/2013
14LF1	Yes	No			4.0864	-52.6764	24/04/2013
14LF2	Yes	No			4.0864	-52.6764	24/04/2013
14LF3	Yes	No			4.0864	-52.6764	24/04/2013
14LF4	Yes	No			4.0864	-52.6764	24/04/2013
14LF5	Yes	Yes	NIC492	C. tropicalis	4.0864	-52.6764	24/04/2013
14LL01	Yes	No			4.0864	-52.6764	24/04/2013
14LL02	Yes	No			4.0864	-52.6764	24/04/2013
14LL03	Yes	No			4.0864	-52.6764	24/04/2013
14LL04	Yes	No			4.0864	-52.6764	24/04/2013
14LL05	Yes	No			4.0864	-52.6764	24/04/2013
14LL06	Yes	No			4.0864	-52.6764	24/04/2013
14LL07	Yes	No			4.0864	-52.6764	24/04/2013
14LL08	Yes	No			4.0864	-52.6764	24/04/2013
14LL09	Yes	No			4.0864	-52.6764	24/04/2013
14LL10	Yes	No			4.0864	-52.6764	24/04/2013
14MF1	Yes	No			4.08594	-52.6756	24/04/2013
14MF2	Yes	No			4.08594	-52.6756	24/04/2013
14MF3	Yes	No			4.08594	-52.6756	24/04/2013
14MF4	Yes	No			4.08594	-52.6756	24/04/2013
14MF5	Yes	No			4.08594	-52.6756	24/04/2013
14ML01	Yes	No			4.08594	-52.6756	24/04/2013
14ML02	Yes	No			4.08594	-52.6756	24/04/2013
14ML03	Yes	No			4.08594	-52.6756	24/04/2013
14ML04	Yes	No			4.08594	-52.6756	24/04/2013
14ML05	Yes	No			4.08594	-52.6756	24/04/2013
14ML06	Yes	No			4.08594	-52.6756	24/04/2013
14ML07	Yes	No			4.08594	-52.6756	24/04/2013
14ML08	Yes	No			4.08594	-52.6756	24/04/2013
14ML09	Yes	No			4.08594	-52.6756	24/04/2013
14ML10	Yes	No			4.08594	-52.6756	24/04/2013
14NF1	Yes	No			4.08547	-52.6748	24/04/2013
14NF2	No	Yes	NIC484	C. nouraguensis	4.08547	-52.6748	24/04/2013
14NF3	No	Yes	NIC448	C. nouraguensis	4.08547	-52.6748	24/04/2013
14NF4	No	Yes	NIC487	C. nouraguensis	4.08547	-52.6748	24/04/2013
14NF5	Yes	No			4.08547	-52.6748	24/04/2013
14NL01	Yes	No			4.08547	-52.6748	24/04/2013
14NL02	Yes	No			4.08547	-52.6748	24/04/2013
14NL03	Yes	No			4.08547	-52.6748	24/04/2013
14NL04	Yes	No			4.08547	-52.6748	24/04/2013
14NL05	Yes	No			4.08547	-52.6748	24/04/2013
14NL06	Yes	No			4.08547	-52.6748	24/04/2013
14NL07	Yes	No			4.08547	-52.6748	24/04/2013
14NL08	Yes	No			4.08547	-52.6748	24/04/2013
14NL09	Yes	No			4.08547	-52.6748	24/04/2013
14NL10	Yes	No			4.08547	-52.6748	24/04/2013
14OF1	No	Yes	NIC488	C. nouraguensis	4.08501	-52.6741	24/04/2013
14OF2	No	Yes	NIC494	C. nouraguensis	4.08501	-52.6741	24/04/2013
14OF3	Yes	No			4.08501	-52.6741	24/04/2013
14OF4	Yes	Yes	NIC493	C. nouraguensis	4.08501	-52.6741	24/04/2013
14OF5	Yes	No			4.08501	-52.6741	24/04/2013
14OL01	No	No			4.08501	-52.6741	24/04/2013
14OL02	Yes	No			4.08501	-52.6741	24/04/2013
14OL03	Yes	No			4.08501	-52.6741	24/04/2013
14OL04	Yes	No			4.08501	-52.6741	24/04/2013
14OL05	No	No			4.08501	-52.6741	24/04/2013
14OL06	Yes	No			4.08501	-52.6741	24/04/2013
14OL07	Yes	No			4.08501	-52.6741	24/04/2013
14OL08	No	Yes	NIC447	C. nouraguensis	4.08501	-52.6741	24/04/2013
14OL09	Yes	Yes	NIC446	C. nouraguensis	4.08501	-52.6741	24/04/2013
14OL10	No	Yes	NIC486	C. nouraguensis	4.08501	-52.6741	24/04/2013
14PF1	No	No			4.08458	-52.6734	24/04/2013
14PF2	Yes	No			4.08458	-52.6734	24/04/2013
14PF3	Yes	No			4.08458	-52.6734	24/04/2013
14PF4	Yes	No			4.08458	-52.6734	24/04/2013
14PF5	Yes	No			4.08458	-52.6734	24/04/2013
14PL01	Yes	No			4.08458	-52.6734	24/04/2013
14PL02	Yes	No			4.08458	-52.6734	24/04/2013
14PL03	Yes	No			4.08458	-52.6734	24/04/2013
14PL04	Yes	No			4.08458	-52.6734	24/04/2013
14PL05	Yes	No			4.08458	-52.6734	24/04/2013
14PL06	Yes	No			4.08458	-52.6734	24/04/2013
14PL07	Yes	No			4.08458	-52.6734	24/04/2013
14PL08	Yes	No			4.08458	-52.6734	24/04/2013
14PL09	Yes	No			4.08458	-52.6734	24/04/2013
14PL10	Yes	No			4.08458	-52.6734	24/04/2013
15KF1	Yes	No			4.08611	-52.6777	22/04/2013
15KF2	Yes	No			4.08611	-52.6777	22/04/2013
15KF3	Yes	No			4.08611	-52.6777	22/04/2013
15KF4	Yes	No			4.08611	-52.6777	22/04/2013
15KF5	Yes	No			4.08611	-52.6777	22/04/2013
15KL01	Yes	No			4.08611	-52.6777	22/04/2013
15KL02	Yes	No			4.08611	-52.6777	22/04/2013
15KL03	Yes	No			4.08611	-52.6777	22/04/2013
15KL04	Yes	No			4.08611	-52.6777	22/04/2013
15KL05	Yes	No			4.08611	-52.6777	22/04/2013
15KL06	Yes	No			4.08611	-52.6777	22/04/2013
15KL07	Yes	No			4.08611	-52.6777	22/04/2013
15KL08	Yes	No			4.08611	-52.6777	22/04/2013
15KL09	Yes	No			4.08611	-52.6777	22/04/2013
15KL10	Yes	No			4.08611	-52.6777	22/04/2013
15LL01	Yes	No			4.08558	-52.6768	22/04/2013
15LL02	Yes	No			4.08558	-52.6768	22/04/2013
15LL03	Yes	No			4.08558	-52.6768	22/04/2013
15LL04	Yes	No			4.08558	-52.6768	22/04/2013
15LL05	Yes	No			4.08558	-52.6768	22/04/2013
15LL06	Yes	No			4.08558	-52.6768	22/04/2013
15LL07	Yes	No			4.08558	-52.6768	22/04/2013
15LL08	Yes	No			4.08558	-52.6768	22/04/2013
15LL09	Yes	No			4.08558	-52.6768	22/04/2013
15LL10	Yes	Yes	NIC445	C. tropicalis	4.08558	-52.6768	22/04/2013
15MF1	Yes	No			4.08512	-52.6761	22/04/2013
15ML01	Yes	No			4.08512	-52.6761	22/04/2013
15ML02	Yes	No			4.08512	-52.6761	22/04/2013
15ML03	Yes	No			4.08512	-52.6761	22/04/2013
15ML04	Yes	No			4.08512	-52.6761	22/04/2013
15ML05	Yes	No			4.08512	-52.6761	22/04/2013
15ML06	Yes	No			4.08512	-52.6761	22/04/2013
15ML07	Yes	No			4.08512	-52.6761	22/04/2013
15ML08	Yes	No			4.08512	-52.6761	22/04/2013
15ML09	Yes	No			4.08512	-52.6761	22/04/2013
15ML10	Yes	No			4.08512	-52.6761	22/04/2013
15NF1	Yes	No			4.08468	-52.6753	22/04/2013
15NF2	Yes	Yes	NIC442	C. briggsae	4.08468	-52.6753	22/04/2013
15NF3	Yes	No			4.08468	-52.6753	22/04/2013
15NL01	Yes	No			4.08468	-52.6753	22/04/2013
15NL02	Yes	No			4.08468	-52.6753	22/04/2013
15NL03	Yes	No			4.08468	-52.6753	22/04/2013
15NL04	Yes	No			4.08468	-52.6753	22/04/2013
15NL05	Yes	No			4.08468	-52.6753	22/04/2013
15NL06	Yes	No			4.08468	-52.6753	22/04/2013
15NL07	Yes	No			4.08468	-52.6753	22/04/2013
15NL08	Yes	No			4.08468	-52.6753	22/04/2013
15NL09	Yes	No			4.08468	-52.6753	22/04/2013
15NL10	Yes	No			4.08468	-52.6753	22/04/2013
15OF1	Yes	No			4.08422	-52.6745	22/04/2013
15OF2	Yes	Yes	NIC444	C. tropicalis	4.08422	-52.6745	22/04/2013
15OF3	Yes	No			4.08422	-52.6745	22/04/2013
15OF4	Yes	No			4.08422	-52.6745	22/04/2013
15OL01	Yes	No			4.08422	-52.6745	22/04/2013
15OL02	Yes	No			4.08422	-52.6745	22/04/2013
15OL03	Yes	No			4.08422	-52.6745	22/04/2013
15OL04	Yes	No			4.08422	-52.6745	22/04/2013
15OL05	Yes	No			4.08422	-52.6745	22/04/2013
15OL06	Yes	No			4.08422	-52.6745	22/04/2013
15OL07	Yes	No			4.08422	-52.6745	22/04/2013
15OL08	Yes	No			4.08422	-52.6745	22/04/2013
15OL09	Yes	No			4.08422	-52.6745	22/04/2013
15OL10	Yes	No			4.08422	-52.6745	22/04/2013
15PF1	Yes	No			4.08379	-52.6738	22/04/2013
15PF2	Yes	No			4.08379	-52.6738	22/04/2013
15PL01	Yes	No			4.08379	-52.6738	22/04/2013
15PL02	Yes	No			4.08379	-52.6738	22/04/2013
15PL03	Yes	No			4.08379	-52.6738	22/04/2013
15PL04	Yes	No			4.08379	-52.6738	22/04/2013
15PL05	Yes	No			4.08379	-52.6738	22/04/2013
15PL06	Yes	No			4.08379	-52.6738	22/04/2013
15PL07	Yes	No			4.08379	-52.6738	22/04/2013
15PL08	Yes	No			4.08379	-52.6738	22/04/2013
15PL09	Yes	No			4.08379	-52.6738	22/04/2013
15PL10	Yes	No			4.08379	-52.6738	22/04/2013
17KF1	Yes	No			4.08447	-52.6786	22/04/2013
17KF2	Yes	No			4.08447	-52.6786	22/04/2013
17KF3	Yes	Yes	NIC443	C. tropicalis	4.08447	-52.6786	22/04/2013
17KL01	Yes	No			4.08447	-52.6786	22/04/2013
17KL02	Yes	No			4.08447	-52.6786	22/04/2013
17KL03	Yes	No			4.08447	-52.6786	22/04/2013
17KL04	Yes	No			4.08447	-52.6786	22/04/2013
17KL05	Yes	No			4.08447	-52.6786	22/04/2013
17KL06	Yes	No			4.08447	-52.6786	22/04/2013
17KL07	Yes	No			4.08447	-52.6786	22/04/2013
17KL08	Yes	No			4.08447	-52.6786	22/04/2013
17KL09	Yes	No			4.08447	-52.6786	22/04/2013
17KL10	Yes	No			4.08447	-52.6786	22/04/2013
17LF1	No	No			4.08399	-52.6777	22/04/2013
17LF2	Yes	No			4.08399	-52.6777	22/04/2013
17LF3	Yes	No			4.08399	-52.6777	22/04/2013
17LF4	No	No			4.08399	-52.6777	22/04/2013
17LF5	Yes	Yes	NIC441	C. tropicalis	4.08399	-52.6777	22/04/2013
17LL01	Yes	No			4.08399	-52.6777	22/04/2013
17LL02	Yes	No			4.08399	-52.6777	22/04/2013
17LL03	Yes	No			4.08399	-52.6777	22/04/2013
17LL04	Yes	No			4.08399	-52.6777	22/04/2013
17LL05	Yes	No			4.08399	-52.6777	22/04/2013
17LL06	No	No			4.08399	-52.6777	22/04/2013
17LL07	No	No			4.08399	-52.6777	22/04/2013
17LL08	Yes	No			4.08399	-52.6777	22/04/2013
17LL09	Yes	No			4.08399	-52.6777	22/04/2013
17LL10	Yes	No			4.08399	-52.6777	22/04/2013
17MF1	Yes	No			4.08357	-52.6769	22/04/2013
17MF2	No	No			4.08357	-52.6769	22/04/2013
17MF3	Yes	No			4.08357	-52.6769	22/04/2013
17MF4	Yes	No			4.08357	-52.6769	22/04/2013
17MF5	Yes	No			4.08357	-52.6769	22/04/2013
17ML01	Yes	No			4.08357	-52.6769	22/04/2013
17ML02	Yes	No			4.08357	-52.6769	22/04/2013
17ML03	Yes	No			4.08357	-52.6769	22/04/2013
17ML04	Yes	No			4.08357	-52.6769	22/04/2013
17ML05	Yes	No			4.08357	-52.6769	22/04/2013
17ML06	Yes	No			4.08357	-52.6769	22/04/2013
17ML07	Yes	No			4.08357	-52.6769	22/04/2013
17ML08	Yes	No			4.08357	-52.6769	22/04/2013
17ML09	Yes	No			4.08357	-52.6769	22/04/2013
17ML10	Yes	No			4.08357	-52.6769	22/04/2013
18HF1	No	Yes	NIC485	C. nouraguensis	4.08506	-52.6814	24/04/2013
18HF2	Yes	No			4.08506	-52.6814	24/04/2013
18HF3	No	No			4.08506	-52.6814	24/04/2013
18HF4	Yes	No			4.08506	-52.6814	24/04/2013
18HL01	Yes	No			4.08506	-52.6814	24/04/2013
18HL02	Yes	No			4.08506	-52.6814	24/04/2013
18HL03	Yes	No			4.08506	-52.6814	24/04/2013
18HL04	Yes	No			4.08506	-52.6814	24/04/2013
18HL05	Yes	No			4.08506	-52.6814	24/04/2013
18HL06	Yes	No			4.08506	-52.6814	24/04/2013
18HL07	Yes	No			4.08506	-52.6814	24/04/2013
18HL08	Yes	No			4.08506	-52.6814	24/04/2013
18HL09	Yes	No			4.08506	-52.6814	24/04/2013
18HL10	Yes	No			4.08506	-52.6814	24/04/2013
18IF1	Yes	No			4.08466	-52.6806	23/04/2013
18IF2	Yes	No			4.08466	-52.6806	23/04/2013
18IF3	Yes	No			4.08466	-52.6806	23/04/2013
18IF4	Yes	No			4.08466	-52.6806	23/04/2013
18IF5	No	No			4.08466	-52.6806	23/04/2013
18IL01	Yes	No			4.08466	-52.6806	23/04/2013
18IL02	Yes	No			4.08466	-52.6806	23/04/2013
18IL03	Yes	No			4.08466	-52.6806	23/04/2013
18IL04	Yes	No			4.08466	-52.6806	23/04/2013
18IL05	Yes	No			4.08466	-52.6806	23/04/2013
18IL06	Yes	No			4.08466	-52.6806	23/04/2013
18IL07	Yes	No			4.08466	-52.6806	23/04/2013
18IL08	Yes	No			4.08466	-52.6806	23/04/2013
18IL09	Yes	No			4.08466	-52.6806	23/04/2013
18IL10	Yes	No			4.08466	-52.6806	23/04/2013
19FF1	Yes	No			4.08507	-52.6833	24/04/2013
19FF2	Yes	No			4.08507	-52.6833	24/04/2013
19FF3	Yes	No			4.08507	-52.6833	24/04/2013
19FF4	Yes	No			4.08507	-52.6833	24/04/2013
19FF5	Yes	Yes	NIC491	C. tropicalis	4.08507	-52.6833	24/04/2013
19FL01	Yes	No			4.08507	-52.6833	24/04/2013
19FL02	Yes	No			4.08507	-52.6833	24/04/2013
19FL03	Yes	No			4.08507	-52.6833	24/04/2013
19FL04	Yes	No			4.08507	-52.6833	24/04/2013
19FL05	Yes	No			4.08507	-52.6833	24/04/2013
19FL06	Yes	No			4.08507	-52.6833	24/04/2013
19FL07	Yes	No			4.08507	-52.6833	24/04/2013
19FL08	Yes	Yes	NIC490	C. nouraguensis	4.08507	-52.6833	24/04/2013
19FL09	Yes	No			4.08507	-52.6833	24/04/2013
19FL10	Yes	No			4.08507	-52.6833	24/04/2013
19GF1	No	No			4.08474	-52.6825	20/04/2013
19GF2	Yes	No			4.08474	-52.6825	20/04/2013
19GF3	Yes	No			4.08474	-52.6825	20/04/2013
19GL01	Yes	No			4.08474	-52.6825	20/04/2013
19GL02	Yes	No			4.08474	-52.6825	20/04/2013
19GL03	Yes	No			4.08474	-52.6825	20/04/2013
19GL04	Yes	No			4.08474	-52.6825	20/04/2013
19GL05	Yes	No			4.08474	-52.6825	20/04/2013
19GL06	Yes	No			4.08474	-52.6825	20/04/2013
19GL07	Yes	No			4.08474	-52.6825	20/04/2013
19GL08	Yes	No			4.08474	-52.6825	20/04/2013
19GL09	Yes	No			4.08474	-52.6825	20/04/2013
19GL10	Yes	No			4.08474	-52.6825	20/04/2013
19HF1	Yes	No			4.08433	-52.6818	24/04/2013
19HF2	Yes	No			4.08433	-52.6818	24/04/2013
19HF3	Yes	No			4.08433	-52.6818	24/04/2013
19HL01	Yes	No			4.08433	-52.6818	24/04/2013
19HL02	Yes	No			4.08433	-52.6818	24/04/2013
19HL03	Yes	No			4.08433	-52.6818	24/04/2013
19HL04	Yes	No			4.08433	-52.6818	24/04/2013
19HL05	Yes	No			4.08433	-52.6818	24/04/2013
19HL06	Yes	No			4.08433	-52.6818	24/04/2013
19HL07	Yes	No			4.08433	-52.6818	24/04/2013
19HL08	Yes	No			4.08433	-52.6818	24/04/2013
19HL09	Yes	No			4.08433	-52.6818	24/04/2013
19HL10	Yes	No			4.08433	-52.6818	24/04/2013
19IF1	Yes	No			4.08393	-52.681	23/04/2013
19IF2	Yes	Yes	NIC451	C. nouraguensis	4.08393	-52.681	23/04/2013
19IF3	Yes	Yes	NIC455	C. nouraguensis	4.08393	-52.681	23/04/2013
19IF4	Yes	No			4.08393	-52.681	23/04/2013
19IF5	Yes	No			4.08393	-52.681	23/04/2013
19IL01	Yes	No			4.08393	-52.681	23/04/2013
19IL02	Yes	No			4.08393	-52.681	23/04/2013
19IL03	Yes	No			4.08393	-52.681	23/04/2013
19IL04	Yes	No			4.08393	-52.681	23/04/2013
19IL05	Yes	No			4.08393	-52.681	23/04/2013
19IL06	Yes	No			4.08393	-52.681	23/04/2013
19IL07	Yes	No			4.08393	-52.681	23/04/2013
19IL08	Yes	No			4.08393	-52.681	23/04/2013
19IL09	Yes	No			4.08393	-52.681	23/04/2013
19IL10	Yes	No			4.08393	-52.681	23/04/2013
19ML01	Yes	No			4.08196	-52.6779	22/04/2013
19ML02	Yes	No			4.08196	-52.6779	22/04/2013
19ML03	Yes	No			4.08196	-52.6779	22/04/2013
19ML04	Yes	No			4.08196	-52.6779	22/04/2013
19ML05	Yes	No			4.08196	-52.6779	22/04/2013
19ML06	Yes	No			4.08196	-52.6779	22/04/2013
19ML07	Yes	No			4.08196	-52.6779	22/04/2013
19ML08	Yes	No			4.08196	-52.6779	22/04/2013
19ML09	Yes	No			4.08196	-52.6779	22/04/2013
19ML10	Yes	No			4.08196	-52.6779	22/04/2013
20FF1	Yes	No			4.08439	-52.6837	24/04/2013
20FF2	Yes	No			4.08439	-52.6837	24/04/2013
20FF3	Yes	No			4.08439	-52.6837	24/04/2013
20FF4	Yes	No			4.08439	-52.6837	24/04/2013
20FF5	Yes	No			4.08439	-52.6837	24/04/2013
20FL01	Yes	No			4.08439	-52.6837	24/04/2013
20FL02	Yes	No			4.08439	-52.6837	24/04/2013
20FL03	Yes	No			4.08439	-52.6837	24/04/2013
20FL04	Yes	No			4.08439	-52.6837	24/04/2013
20FL05	Yes	No			4.08439	-52.6837	24/04/2013
20FL06	Yes	No			4.08439	-52.6837	24/04/2013
20FL07	Yes	No			4.08439	-52.6837	24/04/2013
20FL08	Yes	No			4.08439	-52.6837	24/04/2013
20FL09	Yes	No			4.08439	-52.6837	24/04/2013
20FL10	Yes	No			4.08439	-52.6837	24/04/2013
20GF1	Yes	No			4.08402	-52.683	23/04/2013
20GF2	Yes	No			4.08402	-52.683	23/04/2013
20GF3	Yes	No			4.08402	-52.683	23/04/2013
20GL01	Yes	No			4.08402	-52.683	23/04/2013
20GL02	Yes	No			4.08402	-52.683	23/04/2013
20GL03	Yes	No			4.08402	-52.683	23/04/2013
20GL04	Yes	No			4.08402	-52.683	23/04/2013
20GL05	Yes	No			4.08402	-52.683	23/04/2013
20GL06	Yes	No			4.08402	-52.683	23/04/2013
20GL07	Yes	No			4.08402	-52.683	23/04/2013
20GL08	Yes	No			4.08402	-52.683	23/04/2013
20GL09	Yes	No			4.08402	-52.683	23/04/2013
20GL10	Yes	No			4.08402	-52.683	23/04/2013
20HF1	Yes	No			4.08355	-52.6822	24/04/2013
20HF2	Yes	No			4.08355	-52.6822	24/04/2013
20HF3	Yes	No			4.08355	-52.6822	24/04/2013
20HF4	Yes	No			4.08355	-52.6822	24/04/2013
20HF5	No	No			4.08355	-52.6822	24/04/2013
20HL01	Yes	No			4.08355	-52.6822	24/04/2013
20HL02	Yes	No			4.08355	-52.6822	24/04/2013
20HL03	Yes	No			4.08355	-52.6822	24/04/2013
20HL04	Yes	No			4.08355	-52.6822	24/04/2013
20HL05	Yes	No			4.08355	-52.6822	24/04/2013
20HL06	Yes	No			4.08355	-52.6822	24/04/2013
20HL07	Yes	No			4.08355	-52.6822	24/04/2013
20HL08	Yes	No			4.08355	-52.6822	24/04/2013
20HL09	Yes	No			4.08355	-52.6822	24/04/2013
20HL10	Yes	No			4.08355	-52.6822	24/04/2013
20IF1	Yes	Yes	NIC456	C. nouraguensis	4.0831	-52.6814	23/04/2013
20IF2	Yes	No			4.0831	-52.6814	23/04/2013
20IF3	Yes	No			4.0831	-52.6814	23/04/2013
20IF4	Yes	No			4.0831	-52.6814	23/04/2013
20IL01	Yes	No			4.0831	-52.6814	23/04/2013
20IL02	Yes	No			4.0831	-52.6814	23/04/2013
20IL03	Yes	No			4.0831	-52.6814	23/04/2013
20IL04	Yes	No			4.0831	-52.6814	23/04/2013
20IL05	Yes	No			4.0831	-52.6814	23/04/2013
20IL06	Yes	No			4.0831	-52.6814	23/04/2013
20IL07	Yes	No			4.0831	-52.6814	23/04/2013
20IL08	Yes	No			4.0831	-52.6814	23/04/2013
20IL09	Yes	No			4.0831	-52.6814	23/04/2013
20IL10	Yes	No			4.0831	-52.6814	23/04/2013
21FF1	Yes	No			4.08355	-52.6841	24/04/2013
21FF2	Yes	No			4.08355	-52.6841	24/04/2013
21FF3	Yes	No			4.08355	-52.6841	24/04/2013
21FF4	Yes	No			4.08355	-52.6841	24/04/2013
21FF5	Yes	No			4.08355	-52.6841	24/04/2013
21FL01	Yes	No			4.08355	-52.6841	24/04/2013
21FL02	Yes	No			4.08355	-52.6841	24/04/2013
21FL03	Yes	No			4.08355	-52.6841	24/04/2013
21FL04	Yes	No			4.08355	-52.6841	24/04/2013
21FL05	Yes	No			4.08355	-52.6841	24/04/2013
21FL06	Yes	No			4.08355	-52.6841	24/04/2013
21FL07	Yes	No			4.08355	-52.6841	24/04/2013
21FL08	Yes	No			4.08355	-52.6841	24/04/2013
21FL09	Yes	No			4.08355	-52.6841	24/04/2013
21FL10	Yes	No			4.08355	-52.6841	24/04/2013
21GF1	No	No			4.08318	-52.6834	23/04/2013
21GF2	Yes	Yes	NIC454	C. tropicalis	4.08318	-52.6834	23/04/2013
21GF3	Yes	No			4.08318	-52.6834	23/04/2013
21GF4	Yes	No			4.08318	-52.6834	23/04/2013
21GF5	Yes	Yes	NIC461	C. tropicalis	4.08318	-52.6834	23/04/2013
21GL01	Yes	No			4.08318	-52.6834	23/04/2013
21GL02	Yes	No			4.08318	-52.6834	23/04/2013
21GL03	Yes	No			4.08318	-52.6834	23/04/2013
21GL04	Yes	No			4.08318	-52.6834	23/04/2013
21GL05	Yes	No			4.08318	-52.6834	23/04/2013
21GL06	Yes	No			4.08318	-52.6834	23/04/2013
21GL07	Yes	No			4.08318	-52.6834	23/04/2013
21GL08	Yes	No			4.08318	-52.6834	23/04/2013
21GL09	Yes	No			4.08318	-52.6834	23/04/2013
21GL10	No	No			4.08318	-52.6834	23/04/2013
21HF1	No	No			4.08275	-52.6826	24/04/2013
21HF2	Yes	No			4.08275	-52.6826	24/04/2013
21HL01	Yes	No			4.08275	-52.6826	24/04/2013
21HL02	Yes	No			4.08275	-52.6826	24/04/2013
21HL03	Yes	No			4.08275	-52.6826	24/04/2013
21HL04	Yes	No			4.08275	-52.6826	24/04/2013
21HL05	Yes	No			4.08275	-52.6826	24/04/2013
21HL06	Yes	No			4.08275	-52.6826	24/04/2013
21HL07	Yes	No			4.08275	-52.6826	24/04/2013
21HL08	Yes	No			4.08275	-52.6826	24/04/2013
21HL09	Yes	No			4.08275	-52.6826	24/04/2013
21HL10	Yes	No			4.08275	-52.6826	24/04/2013
21IF1	Yes	Yes	NIC460	C. nouraguensis	4.08227	-52.6818	23/04/2013
21IF2	Yes	No			4.08227	-52.6818	23/04/2013
21IL01	Yes	No			4.08227	-52.6818	23/04/2013
21IL02	Yes	No			4.08227	-52.6818	23/04/2013
21IL03	Yes	No			4.08227	-52.6818	23/04/2013
21IL04	No	No			4.08227	-52.6818	23/04/2013
21IL05	Yes	No			4.08227	-52.6818	23/04/2013
21IL06	Yes	No			4.08227	-52.6818	23/04/2013
21IL07	Yes	No			4.08227	-52.6818	23/04/2013
21IL08	Yes	No			4.08227	-52.6818	23/04/2013
21IL09	Yes	No			4.08227	-52.6818	23/04/2013
21IL10	Yes	No			4.08227	-52.6818	23/04/2013
22FF1	Yes	No			4.0827	-52.6846	24/04/2013
22FF2	Yes	No			4.0827	-52.6846	24/04/2013
22FF3	Yes	No			4.0827	-52.6846	24/04/2013
22FF4	Yes	No			4.0827	-52.6846	24/04/2013
22FF5	Yes	No			4.0827	-52.6846	24/04/2013
22FL01	Yes	No			4.0827	-52.6846	24/04/2013
22FL02	Yes	No			4.0827	-52.6846	24/04/2013
22FL03	Yes	No			4.0827	-52.6846	24/04/2013
22FL04	Yes	No			4.0827	-52.6846	24/04/2013
22FL05	Yes	No			4.0827	-52.6846	24/04/2013
22FL06	Yes	No			4.0827	-52.6846	24/04/2013
22FL07	Yes	No			4.0827	-52.6846	24/04/2013
22FL08	Yes	No			4.0827	-52.6846	24/04/2013
22FL09	Yes	No			4.0827	-52.6846	24/04/2013
22FL10	Yes	No			4.0827	-52.6846	24/04/2013
22GF1	Yes	No			4.08233	-52.6839	23/04/2013
22GF2	Yes	Yes	NIC453	C. nouraguensis	4.08233	-52.6839	23/04/2013
22GF3	No	No			4.08233	-52.6839	23/04/2013
22GF4	Yes	No			4.08233	-52.6839	23/04/2013
22GF5	Yes	No			4.08233	-52.6839	23/04/2013
22GL01	Yes	No			4.08233	-52.6839	23/04/2013
22GL02	Yes	No			4.08233	-52.6839	23/04/2013
22GL03	Yes	No			4.08233	-52.6839	23/04/2013
22GL04	No	No			4.08233	-52.6839	23/04/2013
22GL05	Yes	No			4.08233	-52.6839	23/04/2013
22GL06	Yes	No			4.08233	-52.6839	23/04/2013
22GL07	Yes	No			4.08233	-52.6839	23/04/2013
22GL08	Yes	No			4.08233	-52.6839	23/04/2013
22GL09	Yes	No			4.08233	-52.6839	23/04/2013
22GL10	Yes	No			4.08233	-52.6839	23/04/2013
22HF1	Yes	Yes	NIC474	C. nouraguensis	4.0819	-52.6831	24/04/2013
22HF2	Yes	No			4.0819	-52.6831	24/04/2013
22HF3	No	No			4.0819	-52.6831	24/04/2013
22HF4	No	No			4.0819	-52.6831	24/04/2013
22HL01	Yes	No			4.0819	-52.6831	24/04/2013
22HL02	Yes	No			4.0819	-52.6831	24/04/2013
22HL03	Yes	No			4.0819	-52.6831	24/04/2013
22HL04	Yes	No			4.0819	-52.6831	24/04/2013
22HL05	Yes	No			4.0819	-52.6831	24/04/2013
22HL06	Yes	No			4.0819	-52.6831	24/04/2013
22HL07	Yes	No			4.0819	-52.6831	24/04/2013
22HL08	Yes	No			4.0819	-52.6831	24/04/2013
22HL09	Yes	No			4.0819	-52.6831	24/04/2013
22HL10	Yes	No			4.0819	-52.6831	24/04/2013
22IF1	No	No			4.08141	-52.6822	23/04/2013
22IF2	Yes	Yes	NIC463	C. nouraguensis	4.08141	-52.6822	23/04/2013
22IF3	Yes	Yes	NIC462	C. nouraguensis	4.08141	-52.6822	23/04/2013
22IF4	Yes	No			4.08141	-52.6822	23/04/2013
22IF5	Yes	Yes	NIC458	C. tropicalis	4.08141	-52.6822	23/04/2013
22IL01	Yes	No			4.08141	-52.6822	23/04/2013
22IL02	Yes	No			4.08141	-52.6822	23/04/2013
22IL03	Yes	No			4.08141	-52.6822	23/04/2013
22IL04	Yes	No			4.08141	-52.6822	23/04/2013
22IL05	Yes	No			4.08141	-52.6822	23/04/2013
22IL06	Yes	No			4.08141	-52.6822	23/04/2013
22IL07	Yes	No			4.08141	-52.6822	23/04/2013
22IL08	Yes	No			4.08141	-52.6822	23/04/2013
22IL09	Yes	No			4.08141	-52.6822	23/04/2013
22IL10	Yes	No			4.08141	-52.6822	23/04/2013
23FF1	Yes	No			4.082	-52.685	24/04/2013
23FF2	Yes	No			4.082	-52.685	24/04/2013
23FF3	Yes	No			4.082	-52.685	24/04/2013
23FF4	Yes	No			4.082	-52.685	24/04/2013
23FF5	Yes	No			4.082	-52.685	24/04/2013
23FL01	Yes	No			4.082	-52.685	24/04/2013
23FL02	Yes	No			4.082	-52.685	24/04/2013
23FL03	Yes	No			4.082	-52.685	24/04/2013
23FL04	Yes	No			4.082	-52.685	24/04/2013
23FL05	Yes	No			4.082	-52.685	24/04/2013
23FL06	Yes	No			4.082	-52.685	24/04/2013
23FL07	Yes	No			4.082	-52.685	24/04/2013
23FL08	Yes	No			4.082	-52.685	24/04/2013
23FL09	Yes	No			4.082	-52.685	24/04/2013
23FL10	Yes	No			4.082	-52.685	24/04/2013
23GF1	Yes	No			4.08161	-52.6842	23/04/2013
23GF2	Yes	No			4.08161	-52.6842	23/04/2013
23GF3	Yes	No			4.08161	-52.6842	23/04/2013
23GF4	Yes	No			4.08161	-52.6842	23/04/2013
23GF5	Yes	Yes	NIC452	C. nouraguensis	4.08161	-52.6842	23/04/2013
23GL01	Yes	No			4.08161	-52.6842	23/04/2013
23GL02	Yes	Yes	NIC459	C. tropicalis	4.08161	-52.6842	23/04/2013
23GL03	Yes	No			4.08161	-52.6842	23/04/2013
23GL04	Yes	No			4.08161	-52.6842	23/04/2013
23GL05	Yes	No			4.08161	-52.6842	23/04/2013
23GL06	Yes	No			4.08161	-52.6842	23/04/2013
23GL07	Yes	No			4.08161	-52.6842	23/04/2013
23GL08	Yes	No			4.08161	-52.6842	23/04/2013
23GL09	Yes	No			4.08161	-52.6842	23/04/2013
23GL10	Yes	No			4.08161	-52.6842	23/04/2013
23HF1	Yes	No			4.0812	-52.6834	24/04/2013
23HF2	Yes	No			4.0812	-52.6834	24/04/2013
23HF3	Yes	No			4.0812	-52.6834	24/04/2013
23HF4	No	No			4.0812	-52.6834	24/04/2013
23HL01	Yes	No			4.0812	-52.6834	24/04/2013
23HL02	Yes	No			4.0812	-52.6834	24/04/2013
23HL03	Yes	No			4.0812	-52.6834	24/04/2013
23HL04	Yes	No			4.0812	-52.6834	24/04/2013
23HL05	Yes	No			4.0812	-52.6834	24/04/2013
23HL06	Yes	No			4.0812	-52.6834	24/04/2013
23HL07	Yes	No			4.0812	-52.6834	24/04/2013
23HL08	Yes	No			4.0812	-52.6834	24/04/2013
23HL09	Yes	No			4.0812	-52.6834	24/04/2013
23HL10	Yes	No			4.0812	-52.6834	24/04/2013
23IF1	Yes	No			4.08076	-52.6825	24/04/2013
23IF2	Yes	Yes	NIC495	C. nouraguensis	4.08076	-52.6825	24/04/2013
23IF4	Yes	No			4.08076	-52.6825	24/04/2013
23IF5	Yes	No			4.08076	-52.6825	24/04/2013
23IL01	Yes	No			4.08076	-52.6825	24/04/2013
23IL02	Yes	No			4.08076	-52.6825	24/04/2013
23IL03	Yes	No			4.08076	-52.6825	24/04/2013
23IL04	Yes	No			4.08076	-52.6825	24/04/2013
23IL05	Yes	No			4.08076	-52.6825	24/04/2013
23IL06	Yes	No			4.08076	-52.6825	24/04/2013
23IL07	Yes	No			4.08076	-52.6825	24/04/2013
23IL08	Yes	No			4.08076	-52.6825	24/04/2013
23IL09	Yes	No			4.08076	-52.6825	24/04/2013
23IL10	Yes	No			4.08076	-52.6825	24/04/2013

## Sheet: Summary
#	intersection	total number of fruits	number of empty samples (no nematodes)	number of samples with nematodes	number of litter samples with nematodes	number of fruit samples with nematodes	number of samples with caeno	number of litter samples with caeno	number of fruit samples with caeno
1	11K	2	0	12	10	2	3	1	2
2	11L	5	2	13	9	4	2	1	1
3	11M	3	0	13	10	3	1	0	1
4	11N	4	1	13	9	4	0	0	0
5	11O	3	0	13	10	3	1	0	1
6	11P	2	1	11	10	1	0	0	0
7	12K	4	1	13	10	3	1	1	0
8	12L	5	2	14	10	4	2	1	1
9	12M	5	1	14	10	4	5	1	4
10	12N	1	0	11	10	1	0	0	0
11	12O	1	1	9	8	1	0	0	0
12	12P	3	0	13	10	3	3	1	2
13	13K	2	2	10	9	1	0	0	0
14	13L	3	2	11	10	1	0	0	0
15	13M	5	0	15	10	5	3	1	2
16	13N	3	0	13	10	3	3	1	2
17	13O	5	0	15	10	5	1	0	1
18	13P	2	1	10	9	1	0	0	0
19	14K	5	1	14	10	4	1	1	0
20	14L	5	0	15	10	5	1	0	1
21	14M	5	0	15	10	5	0	0	0
22	14N	5	0	15	10	5	3	0	3
23	14O	5	1	13	8	5	6	3	3
24	14P	5	1	14	10	4	0	0	0
25	15K	5	0	15	10	5	0	0	0
26	15L	0	0	10	10	0	1	1	0
27	15M	1	0	11	10	1	0	0	0
28	15N	3	0	13	10	3	1	0	1
29	15O	4	0	14	10	4	1	0	1
30	15P	2	0	12	10	2	0	0	0
31	17K	3	0	13	10	3	1	0	1
32	17L	5	4	11	8	3	1	0	1
33	17M	5	1	14	10	4	0	0	0
34	18H	4	1	13	10	3	1	0	1
35	18I	5	1	14	10	4	0	0	0
36	19F	5	0	15	10	5	2	1	1
37	19G	3	1	12	10	2	0	0	0
38	19H	3	0	13	10	3	0	0	0
39	19I	5	0	15	10	5	2	0	2
40	19M	0	0	10	10	0	0	0	0
41	20F	5	0	15	10	5	0	0	0
42	20G	3	0	13	10	3	0	0	0
43	20H	5	1	14	10	4	0	0	0
44	20I	4	0	14	10	4	1	0	1
45	21F	5	0	15	10	5	0	0	0
46	21G	5	3	12	9	3	2	0	2
47	21H	2	0	11	10	1	0	0	0
48	21I	2	1	11	9	2	1	0	1
49	22F	5	0	15	10	5	0	0	0
50	22G	5	2	13	9	4	1	0	1
51	22H	4	2	12	10	2	1	0	1
52	22I	5	1	15	10	5	3	0	3
53	23F	5	0	15	10	5	0	0	0
54	23G	5	0	15	10	5	2	1	1
55	23H	4	1	13	10	3	0	0	0
56	23I	4	0	14	10	4	1	0	1
