# Supplementary material for: Ephemeral-habitat colonization and neotropical species richness of Caenorhabditis nematodes
Source: BMC Ecol. 2017 Dec 19;17:43. doi: 10.1186/s12898-017-0150-z (PMC5738176; doi:10.1186/s12898-017-0150-z)
Supplement: Supplementary file 3 — Additional file 3. Micro-habitat colonization and age-dependent incidence: Caenorhabditis colonization of orange bait samples distributed at 72 spots along trail system. At each of the 72 spots (Parare, Nouragues Natural Reserve), three baits were distributed (i.e. subsamples, labelled a, b, c) approximately 1 meter apart from each other. See also Additional file 7. [file 12898_2017_150_MOESM3_ESM.xlsx]

## Sheet: data
Spot #	Subsample	Caenorhabditis present	Non-Caenorhabditis present	Species	Strains	Latitude-Longitude
1	a	no	no	negative		4.04284, -52.67674
1	b	no	no	negative		4.04284, -52.67674
1	c	no	no	negative		4.04284, -52.67674
2	a	no	no	negative		4.04279, -52.6771
2	b	no	no	negative		4.04279, -52.6771
2	c	no	no	negative		4.04279, -52.6771
3	a	no	no	negative		4.04265, -52.67721
3	b	no	no	negative		4.04265, -52.67721
3	c	no	no	negative		4.04265, -52.67721
4	a	yes	no	nouraguensis	NIC991, NIC992	4.04265, -52.6776
4	b	no	no	negative		4.04265, -52.6776
4	c	no	no	negative		4.04265, -52.6776
5	a	no	no	negative		4.04255, -52.67816
5	b	no	no	negative		4.04255, -52.67816
5	c	yes	no	tropicalis	NIC993	4.04255, -52.67816
6	a	no	no	negative		4.04243, -52.67838
6	b	no	no	negative		4.04243, -52.67838
6	c	no	no	negative		4.04243, -52.67838
7	a	no	no	negative		4.04243, -52.67869
7	b	no	no	negative		4.04243, -52.67869
7	c	yes	no	tropicalis	NIC994	4.04243, -52.67869
8	a	no	no	negative		4.04243, -52.67907
8	b	no	no	negative		4.04243, -52.67907
8	c	no	no	negative		4.04243, -52.67907
9	a	no	no	negative		4.04244, -52.67951
9	b	no	no	negative		4.04244, -52.67951
9	c	no	no	negative		4.04244, -52.67951
10	a	no	no	negative		4.04248, -52.6797
10	b	no	no	negative		4.04248, -52.6797
10	c	no	no	negative		4.04248, -52.6797
11	a	no	no	negative		4.04231, -52.68011
11	b	no	no	negative		4.04231, -52.68011
11	c	no	no	negative		4.04231, -52.68011
12	a	no	no	negative		4.04237, -52.68037
12	b	no	no	negative		4.04237, -52.68037
12	c	no	no	negative		4.04237, -52.68037
13	a	no	no	negative		4.04232, -52.68062
13	b	no	no	negative		4.04232, -52.68062
13	c	no	no	negative		4.04232, -52.68062
14	a	no	no	negative		4.04219, -52.68089
14	b	yes	no	nouraguensis	NIC995	4.04219, -52.68089
14	c	no	no	negative		4.04219, -52.68089
15	a	no	no	negative		4.04217, -52.68091
15	b	no	no	negative		4.04217, -52.68091
15	c	no	no	negative		4.04217, -52.68091
16	a	no	no	negative		4.04222, -52.68117
16	b	yes	no	nouraguensis	NIC996, NIC997	4.04222, -52.68117
16	c	no	no	negative		4.04222, -52.68117
17	a	no	no	negative		4.04232, -52.68166
17	b	no	no	negative		4.04232, -52.68166
17	c	no	no	negative		4.04232, -52.68166
18	a	no	no	negative		4.04237, -52.68176
18	b	no	no	negative		4.04237, -52.68176
18	c	no	no	negative		4.04237, -52.68176
19	a	no	no	negative		4.0423, -52.68204
19	b	no	no	negative		4.0423, -52.68204
19	c	no	no	negative		4.0423, -52.68204
20	a	no	no	negative		4.04236, -52.68225
20	b	no	no	negative		4.04236, -52.68225
20	c	no	no	negative		4.04236, -52.68225
21	a	no	no	negative		4.04246, -52.67676
21	b	no	no	negative		4.04246, -52.67676
21	c	yes	no	briggsae	NIC998	4.04246, -52.67676
22	a	no	no	negative		4.04216, -52.67679
22	b	no	no	negative		4.04216, -52.67679
22	c	no	no	negative		4.04216, -52.67679
23	a	no	no	negative		4.04179, -52.6766
23	b	no	no	negative		4.04179, -52.6766
23	c	no	no	negative		4.04179, -52.6766
24	a	no	no	negative		4.0415, -52.67647
24	b	no	no	negative		4.0415, -52.67647
24	c	no	no	negative		4.0415, -52.67647
25	a	no	no	negative		4.04122, -52.67637
25	b	no	no	negative		4.04122, -52.67637
25	c	no	no	negative		4.04122, -52.67637
26	a	no	no	negative		4.04072, -52.67599
26	b	no	no	negative		4.04072, -52.67599
26	c	no	no	negative		4.04072, -52.67599
27	a	no	no	negative		4.04059, -52.67581
27	b	no	no	negative		4.04059, -52.67581
27	c	no	no	negative		4.04059, -52.67581
28	a	yes	yes	tropicalis	NIC1036	4.04051, -52.67548
28	b	no	no	negative		4.04051, -52.67548
28	c	no	no	negative		4.04051, -52.67548
29	a	no	no	negative		4.04037, -52.67513
29	b	no	no	negative		4.04037, -52.67513
29	c	no	no	negative		4.04037, -52.67513
30	a	no	no	negative		4.04013, -52.67491
30	b	no	no	negative		4.04013, -52.67491
30	c	no	no	negative		4.04013, -52.67491
31	a	no	no	negative		4.04008, -52.67502
31	b	no	no	negative		4.04008, -52.67502
31	c	no	no	negative		4.04008, -52.67502
32	a	no	no	negative		4.0398, -52.67528
32	b	no	no	negative		4.0398, -52.67528
32	c	no	no	negative		4.0398, -52.67528
33	a	no	no	negative		4.03961, -52.67568
33	b	no	no	negative		4.03961, -52.67568
33	c	no	no	negative		4.03961, -52.67568
34	a	no	no	negative		4.03961, -52.67567
34	b	no	no	negative		4.03961, -52.67567
34	c	no	no	negative		4.03961, -52.67567
35	a	no	no	negative		4.03958, -52.67585
35	b	no	no	negative		4.03958, -52.67585
35	c	no	no	negative		4.03958, -52.67585
36	a	no	no	negative		4.03952, -52.67598
36	b	no	no	negative		4.03952, -52.67598
36	c	no	no	negative		4.03952, -52.67598
37	a	yes	no	tropicalis	NIC999	4.03938, -52.67617
37	b	no	no	negative		4.03938, -52.67617
37	c	no	no	negative		4.03938, -52.67617
38	a	no	no	negative		4.03919, -52.67656
38	b	no	no	negative		4.03919, -52.67656
38	c	no	no	negative		4.03919, -52.67656
39	a	no	no	negative		4.039, -52.6767
39	b	no	no	negative		4.039, -52.6767
39	c	no	no	negative		4.039, -52.6767
40	a	no	no	negative		4.03884, -52.67704
40	b	no	no	negative		4.03884, -52.67704
40	c	no	no	negative		4.03884, -52.67704
41	a	no	no	negative		4.0385, -52.67705
41	b	no	no	negative		4.0385, -52.67705
41	c	no	no	negative		4.0385, -52.67705
42	a	no	no	negative		4.03825, -52.67723
42	b	no	no	negative		4.03825, -52.67723
42	c	no	no	negative		4.03825, -52.67723
43	a	no	no	negative		4.0381, -52.67724
43	b	no	no	negative		4.0381, -52.67724
43	c	no	no	negative		4.0381, -52.67724
44	a	no	no	negative		4.03791, -52.67731
44	b	no	no	negative		4.03791, -52.67731
44	c	no	no	negative		4.03791, -52.67731
45	a	no	no	negative		4.0377, -52.67752
45	b	no	no	negative		4.0377, -52.67752
45	c	no	no	negative		4.0377, -52.67752
46	a	no	no	negative		4.03735, -52.67754
46	b	no	no	negative		4.03735, -52.67754
46	c	no	no	negative		4.03735, -52.67754
47	a	yes	no	nouraguensis	NIC990	4.03687, -52.67743
47	b	no	no	negative		4.03687, -52.67743
47	c	no	no	negative		4.03687, -52.67743
48	a	no	no	negative		4.03994, -52.67469
48	b	no	no	negative		4.03994, -52.67469
48	c	no	no	negative		4.03994, -52.67469
49	a	no	no	negative		4.03965, -52.67457
49	b	no	no	negative		4.03965, -52.67457
49	c	no	no	negative		4.03965, -52.67457
50	a	yes	no	briggsae	NIC973	4.03965, -52.67441
50	b	no	no	negative		4.03965, -52.67441
50	c	no	no	negative		4.03965, -52.67441
51	a	no	no	negative		4.0398, -52.67394
51	b	no	no	negative		4.0398, -52.67394
51	c	no	no	negative		4.0398, -52.67394
52	a	no	no	negative		4.03931, -52.67386
52	b	no	no	negative		4.03931, -52.67386
52	c	no	no	negative		4.03931, -52.67386
53	a	no	no	negative		4.03911, -52.67351
53	b	no	no	negative		4.03911, -52.67351
53	c	no	no	negative		4.03911, -52.67351
54	a	no	no	negative		4.03792, -52.67197
54	b	no	no	negative		4.03792, -52.67197
54	c	no	no	negative		4.03792, -52.67197
55	a	no	no	negative		4.03801, -52.6717
55	b	no	no	negative		4.03801, -52.6717
55	c	no	no	negative		4.03801, -52.6717
56	a	no	no	negative		4.03813, -52.67147
56	b	no	no	negative		4.03813, -52.67147
56	c	yes	no	briggsae	NIC974	4.03813, -52.67147
57	a	no	no	negative		4.03821, -52.67117
57	b	no	no	negative		4.03821, -52.67117
57	c	no	no	negative		4.03821, -52.67117
58	a	no	no	negative		4.0382, -52.67089
58	b	no	no	negative		4.0382, -52.67089
58	c	no	no	negative		4.0382, -52.67089
59	a	yes	no	tropicalis	NIC975, NIC976	4.03819, -52.67066
59	b	yes	no	tropicalis, nouraguensis	NIC977, NIC978	4.03819, -52.67066
59	c	no	no	negative		4.03819, -52.67066
60	a	yes	no	briggsae	NIC979	4.03822, -52.67031
60	b	yes	no	tropicalis	NIC980	4.03822, -52.67031
60	c	yes	no	briggsae	NIC981, NIC982	4.03822, -52.67031
61	a	yes	no	tropicalis	NIC983	4.03848, -52.67002
61	b	no	no	negative		4.03848, -52.67002
61	c	no	no	negative		4.03848, -52.67002
62	a	no	no	negative		4.03836, -52.66974
62	b	no	no	negative		4.03836, -52.66974
62	c	no	no	negative		4.03836, -52.66974
63	a	no	no	negative		4.03846, -52.66948
63	b	no	no	negative		4.03846, -52.66948
63	c	no	no	negative		4.03846, -52.66948
64	a	no	no	negative		4.03864, -52.66919
64	b	no	no	negative		4.03864, -52.66919
64	c	no	no	negative		4.03864, -52.66919
65	a	no	no	negative		4.03865, -52.66893
65	b	no	no	negative		4.03865, -52.66893
65	c	no	no	negative		4.03865, -52.66893
66	a	no	no	negative		4.03871, -52.66861
66	b	no	no	negative		4.03871, -52.66861
66	c	no	no	negative		4.03871, -52.66861
67	a	no	no	negative		4.03878, -52.66831
67	b	no	no	negative		4.03878, -52.66831
67	c	no	no	negative		4.03878, -52.66831
68	a	no	no	negative		4.0389, -52.66799
68	b	no	no	negative		4.0389, -52.66799
68	c	no	no	negative		4.0389, -52.66799
69	a	no	no	negative		4.03901, -52.66776
69	b	no	no	negative		4.03901, -52.66776
69	c	no	no	negative		4.03901, -52.66776
70	a	no	no	negative		4.03746, -52.67236
70	b	yes	no	briggsae	NIC984	4.03746, -52.67236
70	c	no	no	negative		4.03746, -52.67236
71	a	yes	no	briggsae	NIC985	4.03726, -52.67243
71	b	no	no	negative		4.03726, -52.67243
71	c	yes	no	tropicalis	NIC986, NIC987, NIC988	4.03726, -52.67243
72	a	no	no	negative		4.03713, -52.67196
72	b	yes	no	tropicalis	NIC989	4.03713, -52.67196
72	c	no	no	negative		4.03713, -52.67196
