# Supplementary material for: Ephemeral-habitat colonization and neotropical species richness of Caenorhabditis nematodes
Source: BMC Ecol. 2017 Dec 19;17:43. doi: 10.1186/s12898-017-0150-z (PMC5738176; doi:10.1186/s12898-017-0150-z)
Supplement: Supplementary file 4 — Additional file 4. Micro-habitat colonization and age-dependent incidence: Caenorhabditis colonization of bait samples at spots with high fruit/flower density. We selected five localities near the Parare station and 18 localities near the Inselberg station (Nouragues Natural Reserve). At each locality, we collected five native fruit/flower samples as well as five (5-day old) bait samples within an area of approximately 5m2. See also Additional file 4. [file 12898_2017_150_MOESM4_ESM.xlsx]

## Sheet: data
Site	Spot #	Substrate at locality	Sample type	Sampe collected	Caenorhabditis present	Non-Caenorhabditis present	species	Strains	Latitude-Longitude
Inselberg-Nouragues	1	Large flower	Native	Large flower	Yes	no	nouraguensis	NIC1454	4.08093600533902 ,-52.6825760118663
Inselberg-Nouragues	1	Large flower	Native	Large flower	Yes	no	nouraguensis	NIC1455	4.08093600533902 ,-52.6825760118663
Inselberg-Nouragues	1	Large flower	Native	Large flower	Yes	no	nouraguensis	NIC1456	4.08093600533902 ,-52.6825760118663
Inselberg-Nouragues	1	Large flower	Native	Large flower	Yes	no	nouraguensis	NIC1457	4.08093600533902 ,-52.6825760118663
Inselberg-Nouragues	1	Large flower	Bait	Orange	Yes	no	nouraguensis	NIC1458	4.08093600533902 ,-52.6825760118663
Inselberg-Nouragues	1	Large flower	Bait	Orange	Yes	no	nouraguensis	NIC1459	4.08093600533902 ,-52.6825760118663
Inselberg-Nouragues	1	Large flower	Bait	Orange	Yes	no	nouraguensis	NIC1460	4.08093600533902 ,-52.6825760118663
Inselberg-Nouragues	1	Large flower	Native	Large flower	No	no			4.08093600533902 ,-52.6825760118663
Inselberg-Nouragues	1	Large flower	Bait	Orange	No	yes			4.08093600533902 ,-52.6825760118663
Inselberg-Nouragues	1	Large flower	Bait	Orange	No	no			4.08093600533902 ,-52.6825760118663
Inselberg-Nouragues	2	Woody fruit	Bait	Orange	Yes	no	nouraguensis	NIC1461	4.08156397752463 ,-52.6821109838783
Inselberg-Nouragues	2	Woody fruit	Bait	Orange	Yes	yes	nouraguensis	NIC1462	4.08156397752463 ,-52.6821109838783
Inselberg-Nouragues	2	Woody fruit	Native	Woody fruit	No	yes			4.08156397752463 ,-52.6821109838783
Inselberg-Nouragues	2	Woody fruit	Native	Woody fruit	No	no			4.08156397752463 ,-52.6821109838783
Inselberg-Nouragues	2	Woody fruit	Native	Woody fruit	No	yes			4.08156397752463 ,-52.6821109838783
Inselberg-Nouragues	2	Woody fruit	Native	Woody fruit	No	yes			4.08156397752463 ,-52.6821109838783
Inselberg-Nouragues	2	Woody fruit	Native	Woody fruit	No	yes			4.08156397752463 ,-52.6821109838783
Inselberg-Nouragues	2	Woody fruit	Bait	Orange	No	no			4.08156397752463 ,-52.6821109838783
Inselberg-Nouragues	2	Woody fruit	Bait	Orange	No	no			4.08156397752463 ,-52.6821109838783
Inselberg-Nouragues	2	Woody fruit	Bait	Orange	No	no			4.08156397752463 ,-52.6821109838783
Inselberg-Nouragues	3	Woody fruit	Bait	Orange	Yes	yes	nouraguensis	NIC1463	4.08233997412025 ,-52.6818740274757
Inselberg-Nouragues	3	Woody fruit	Bait	Orange	Yes	no	nouraguensis	NIC1464	4.08233997412025 ,-52.6818740274757
Inselberg-Nouragues	3	Woody fruit	Bait	Orange	Yes	no	nouraguensis	NIC1465	4.08233997412025 ,-52.6818740274757
Inselberg-Nouragues	3	Woody fruit	Native	Woody fruit	No	yes			4.08233997412025 ,-52.6818740274757
Inselberg-Nouragues	3	Woody fruit	Native	Woody fruit	No	yes			4.08233997412025 ,-52.6818740274757
Inselberg-Nouragues	3	Woody fruit	Native	Woody fruit	No	no			4.08233997412025 ,-52.6818740274757
Inselberg-Nouragues	3	Woody fruit	Native	Woody fruit	No	no			4.08233997412025 ,-52.6818740274757
Inselberg-Nouragues	3	Woody fruit	Native	Woody fruit	No	yes			4.08233997412025 ,-52.6818740274757
Inselberg-Nouragues	3	Woody fruit	Bait	Orange	No	no			4.08233997412025 ,-52.6818740274757
Inselberg-Nouragues	3	Woody fruit	Bait	Orange	No	no			4.08233997412025 ,-52.6818740274757
Inselberg-Nouragues	4	Clusia fruit	Native	Clusia fruit	No	no			4.08313600346446 ,-52.6812260225415
Inselberg-Nouragues	4	Clusia fruit	Native	Clusia fruit	No	yes			4.08313600346446 ,-52.6812260225415
Inselberg-Nouragues	4	Clusia fruit	Native	Clusia fruit	No	no			4.08313600346446 ,-52.6812260225415
Inselberg-Nouragues	4	Clusia fruit	Native	Clusia fruit	No	no			4.08313600346446 ,-52.6812260225415
Inselberg-Nouragues	4	Clusia fruit	Native	Clusia fruit	No	yes			4.08313600346446 ,-52.6812260225415
Inselberg-Nouragues	4	Clusia fruit	Bait	Orange	No	no			4.08313600346446 ,-52.6812260225415
Inselberg-Nouragues	4	Clusia fruit	Bait	Orange	No	no			4.08313600346446 ,-52.6812260225415
Inselberg-Nouragues	4	Clusia fruit	Bait	Orange	No	no			4.08313600346446 ,-52.6812260225415
Inselberg-Nouragues	4	Clusia fruit	Bait	Orange	No	no			4.08313600346446 ,-52.6812260225415
Inselberg-Nouragues	4	Clusia fruit	Bait	Orange	No	no			4.08313600346446 ,-52.6812260225415
Inselberg-Nouragues	5	Woody fruit (pear-shaped)	Bait	Orange	Yes	no	nouraguensis	NIC1466	4.08415901474654 ,-52.6810510084033
Inselberg-Nouragues	5	Woody fruit (pear-shaped)	Native	Woody fruit (pear-shaped)	No	no			4.08415901474654 ,-52.6810510084033
Inselberg-Nouragues	5	Woody fruit (pear-shaped)	Native	Woody fruit (pear-shaped)	No	yes			4.08415901474654 ,-52.6810510084033
Inselberg-Nouragues	5	Woody fruit (pear-shaped)	Native	Woody fruit (pear-shaped)	No	yes			4.08415901474654 ,-52.6810510084033
Inselberg-Nouragues	5	Woody fruit (pear-shaped)	Native	Woody fruit (pear-shaped)	No	no			4.08415901474654 ,-52.6810510084033
Inselberg-Nouragues	5	Woody fruit (pear-shaped)	Native	Woody fruit (pear-shaped)	No	no			4.08415901474654 ,-52.6810510084033
Inselberg-Nouragues	5	Woody fruit (pear-shaped)	Bait	Orange	No	no			4.08415901474654 ,-52.6810510084033
Inselberg-Nouragues	5	Woody fruit (pear-shaped)	Bait	Orange	No	no			4.08415901474654 ,-52.6810510084033
Inselberg-Nouragues	5	Woody fruit (pear-shaped)	Bait	Orange	No	yes			4.08415901474654 ,-52.6810510084033
Inselberg-Nouragues	5	Woody fruit (pear-shaped)	Bait	Orange	No	yes			4.08415901474654 ,-52.6810510084033
Inselberg-Nouragues	6	Cecropia fruits	Native	Cecropia fruits	No	no			4.08453502692282 ,-52.6815799903124
Inselberg-Nouragues	6	Cecropia fruits	Native	Cecropia fruits	No	no			4.08453502692282 ,-52.6815799903124
Inselberg-Nouragues	6	Cecropia fruits	Native	Cecropia fruits	No	yes			4.08453502692282 ,-52.6815799903124
Inselberg-Nouragues	6	Cecropia fruits	Native	Cecropia fruits	No	yes			4.08453502692282 ,-52.6815799903124
Inselberg-Nouragues	6	Cecropia fruits	Native	Cecropia fruits	No	yes			4.08453502692282 ,-52.6815799903124
Inselberg-Nouragues	6	Cecropia fruits	Bait	Orange	No	no			4.08453502692282 ,-52.6815799903124
Inselberg-Nouragues	6	Cecropia fruits	Bait	Orange	No	no			4.08453502692282 ,-52.6815799903124
Inselberg-Nouragues	6	Cecropia fruits	Bait	Orange	No	no			4.08453502692282 ,-52.6815799903124
Inselberg-Nouragues	6	Cecropia fruits	Bait	Orange	No	no			4.08453502692282 ,-52.6815799903124
Inselberg-Nouragues	6	Cecropia fruits	Bait	Orange	No	no			4.08453502692282 ,-52.6815799903124
Inselberg-Nouragues	7	Woody fruit (pear-shaped)	Bait	Orange	No	yes			4.08478698693215 ,-52.6821140013635
Inselberg-Nouragues	7	Woody fruit (pear-shaped)	Native	Woody fruit (pear-shaped)	No	no			4.08478698693215 ,-52.6821140013635
Inselberg-Nouragues	7	Woody fruit (pear-shaped)	Native	Woody fruit (pear-shaped)	No	yes			4.08478698693215 ,-52.6821140013635
Inselberg-Nouragues	7	Woody fruit (pear-shaped)	Native	Woody fruit (pear-shaped)	No	no			4.08478698693215 ,-52.6821140013635
Inselberg-Nouragues	7	Woody fruit (pear-shaped)	Native	Woody fruit (pear-shaped)	No	yes			4.08478698693215 ,-52.6821140013635
Inselberg-Nouragues	7	Woody fruit (pear-shaped)	Native	Woody fruit (pear-shaped)	No	no			4.08478698693215 ,-52.6821140013635
Inselberg-Nouragues	7	Woody fruit (pear-shaped)	Bait	Orange	No	no			4.08478698693215 ,-52.6821140013635
Inselberg-Nouragues	7	Woody fruit (pear-shaped)	Bait	Orange	No	no			4.08478698693215 ,-52.6821140013635
Inselberg-Nouragues	7	Woody fruit (pear-shaped)	Bait	Orange	No	no			4.08478698693215 ,-52.6821140013635
Inselberg-Nouragues	7	Woody fruit (pear-shaped)	Bait	Orange	No	no			4.08478698693215 ,-52.6821140013635
Inselberg-Nouragues	8	Small flower (yellow-red)	Native	Small flower (yellow-red)	Yes	yes	tropicalis	NIC1467	4.08665003255009 ,-52.6804190129041
Inselberg-Nouragues	8	Small flower (yellow-red)	Native	Small flower (yellow-red)	No	yes			4.08665003255009 ,-52.6804190129041
Inselberg-Nouragues	8	Small flower (yellow-red)	Native	Small flower (yellow-red)	No	yes			4.08665003255009 ,-52.6804190129041
Inselberg-Nouragues	8	Small flower (yellow-red)	Native	Small flower (yellow-red)	No	no			4.08665003255009 ,-52.6804190129041
Inselberg-Nouragues	8	Small flower (yellow-red)	Native	Small flower (yellow-red)	No	no			4.08665003255009 ,-52.6804190129041
Inselberg-Nouragues	8	Small flower (yellow-red)	Bait	Orange	No	no			4.08665003255009 ,-52.6804190129041
Inselberg-Nouragues	8	Small flower (yellow-red)	Bait	Orange	No	no			4.08665003255009 ,-52.6804190129041
Inselberg-Nouragues	8	Small flower (yellow-red)	Bait	Orange	No	no			4.08665003255009 ,-52.6804190129041
Inselberg-Nouragues	8	Small flower (yellow-red)	Bait	Orange	No	no			4.08665003255009 ,-52.6804190129041
Inselberg-Nouragues	8	Small flower (yellow-red)	Bait	Orange	No	no			4.08665003255009 ,-52.6804190129041
Inselberg-Nouragues	9	Woody fruit	Bait	Orange	Yes	no	nouraguensis	NIC1468	4.08866596408188 ,-52.6813850272446
Inselberg-Nouragues	9	Woody fruit	Bait	Orange	Yes	no	nouraguensis	NIC1469	4.08866596408188 ,-52.6813850272446
Inselberg-Nouragues	9	Woody fruit	Native	Woody fruit	No	yes			4.08866596408188 ,-52.6813850272446
Inselberg-Nouragues	9	Woody fruit	Native	Woody fruit	No	no			4.08866596408188 ,-52.6813850272446
Inselberg-Nouragues	9	Woody fruit	Native	Woody fruit	No	yes			4.08866596408188 ,-52.6813850272446
Inselberg-Nouragues	9	Woody fruit	Native	Woody fruit	No	no			4.08866596408188 ,-52.6813850272446
Inselberg-Nouragues	9	Woody fruit	Native	Woody fruit	No	yes			4.08866596408188 ,-52.6813850272446
Inselberg-Nouragues	9	Woody fruit	Bait	Orange	No	no			4.08866596408188 ,-52.6813850272446
Inselberg-Nouragues	9	Woody fruit	Bait	Orange	No	no			4.08866596408188 ,-52.6813850272446
Inselberg-Nouragues	9	Woody fruit	Bait	Orange	No	no			4.08866596408188 ,-52.6813850272446
Inselberg-Nouragues	10	Clusia flower (small)	Native	Clusia flower (small)	Yes	no	tropicalis	NIC1470	4.09010798670351 ,-52.6829230226576
Inselberg-Nouragues	10	Clusia flower (small)	Native	Clusia flower (small)	Yes	yes	tropicalis	NIC1471	4.09010798670351 ,-52.6829230226576
Inselberg-Nouragues	10	Clusia flower (small)	Native	Clusia flower (small)	Yes	no	tropicalis	NIC1472	4.09010798670351 ,-52.6829230226576
Inselberg-Nouragues	10	Clusia flower (small)	Native	Clusia flower (small)	Yes	no	tropicalis	NIC1473	4.09010798670351 ,-52.6829230226576
Inselberg-Nouragues	10	Clusia flower (small)	Native	Clusia flower (small)	Yes	no	tropicalis	NIC1474	4.09010798670351 ,-52.6829230226576
Inselberg-Nouragues	10	Clusia flower (small)	Bait	Orange	No	no			4.09010798670351 ,-52.6829230226576
Inselberg-Nouragues	10	Clusia flower (small)	Bait	Orange	No	no			4.09010798670351 ,-52.6829230226576
Inselberg-Nouragues	10	Clusia flower (small)	Bait	Orange	No	no			4.09010798670351 ,-52.6829230226576
Inselberg-Nouragues	10	Clusia flower (small)	Bait	Orange	No	no			4.09010798670351 ,-52.6829230226576
Inselberg-Nouragues	10	Clusia flower (small)	Bait	Orange	No	no			4.09010798670351 ,-52.6829230226576
Inselberg-Nouragues	11	Clusia flower (small)	Native	Clusia flower (small)	Yes	no	tropicalis	NIC1475	4.0862420015037 ,-52.677566986531
Inselberg-Nouragues	11	Clusia flower (small)	Native	Clusia flower (small)	Yes	no	tropicalis	NIC1476	4.0862420015037 ,-52.677566986531
Inselberg-Nouragues	11	Clusia flower (small)	Native	Clusia flower (small)	Yes	no	tropicalis	NIC1477	4.0862420015037 ,-52.677566986531
Inselberg-Nouragues	11	Clusia flower (small)	Bait	Orange	Yes	no	tropicalis	NIC1478	4.0862420015037 ,-52.677566986531
Inselberg-Nouragues	11	Clusia flower (small)	Native	Clusia flower (small)	No	no			4.0862420015037 ,-52.677566986531
Inselberg-Nouragues	11	Clusia flower (small)	Native	Clusia flower (small)	No	yes			4.0862420015037 ,-52.677566986531
Inselberg-Nouragues	11	Clusia flower (small)	Bait	Orange	No	no			4.0862420015037 ,-52.677566986531
Inselberg-Nouragues	11	Clusia flower (small)	Bait	Orange	No	no			4.0862420015037 ,-52.677566986531
Inselberg-Nouragues	11	Clusia flower (small)	Bait	Orange	No	no			4.0862420015037 ,-52.677566986531
Inselberg-Nouragues	11	Clusia flower (small)	Bait	Orange	No	no			4.0862420015037 ,-52.677566986531
Inselberg-Nouragues	12	Fruit (fresh)	Native	Fruit (fresh)	Yes	no	briggsae	NIC1479	4.08577102236449 ,-52.6766940113157
Inselberg-Nouragues	12	Fruit (fresh)	Native	Fruit (fresh)	Yes	no	briggsae	NIC1480	4.08577102236449 ,-52.6766940113157
Inselberg-Nouragues	12	Fruit (fresh)	Native	Fruit (fresh)	Yes	no	briggsae	NIC1481	4.08577102236449 ,-52.6766940113157
Inselberg-Nouragues	12	Fruit (fresh)	Native	Fruit (fresh)	Yes	no	briggsae	NIC1482	4.08577102236449 ,-52.6766940113157
Inselberg-Nouragues	12	Fruit (fresh)	Native	Fruit (fresh)	Yes	no	briggsae	NIC1483	4.08577102236449 ,-52.6766940113157
Inselberg-Nouragues	12	Fruit (fresh)	Bait	Orange	Yes	no	nouraguensis	NIC1484	4.08577102236449 ,-52.6766940113157
Inselberg-Nouragues	12	Fruit (fresh)	Bait	Orange	Yes	no	briggsae	NIC1485	4.08577102236449 ,-52.6766940113157
Inselberg-Nouragues	12	Fruit (fresh)	Bait	Orange	No	yes			4.08577102236449 ,-52.6766940113157
Inselberg-Nouragues	12	Fruit (fresh)	Bait	Orange	No	no			4.08577102236449 ,-52.6766940113157
Inselberg-Nouragues	12	Fruit (fresh)	Bait	Orange	No	no			4.08577102236449 ,-52.6766940113157
Inselberg-Nouragues	13	Woody fruit	Bait	Orange	Yes	no	nouraguensis	NIC1486	4.08753398805856 ,-52.674208022654
Inselberg-Nouragues	13	Woody fruit	Bait	Orange	Yes	no	nouraguensis	NIC1487	4.08753398805856 ,-52.674208022654
Inselberg-Nouragues	13	Woody fruit	Bait	Orange	Yes	yes	nouraguensis	NIC1488	4.08753398805856 ,-52.674208022654
Inselberg-Nouragues	13	Woody fruit	Native	Woody fruit	No	no			4.08753398805856 ,-52.674208022654
Inselberg-Nouragues	13	Woody fruit	Native	Woody fruit	No	yes			4.08753398805856 ,-52.674208022654
Inselberg-Nouragues	13	Woody fruit	Native	Woody fruit	No	no			4.08753398805856 ,-52.674208022654
Inselberg-Nouragues	13	Woody fruit	Native	Woody fruit	No	yes			4.08753398805856 ,-52.674208022654
Inselberg-Nouragues	13	Woody fruit	Native	Woody fruit	No	yes			4.08753398805856 ,-52.674208022654
Inselberg-Nouragues	13	Woody fruit	Bait	Orange	No	no			4.08753398805856 ,-52.674208022654
Inselberg-Nouragues	14	Woody fruit	Bait	Orange	Yes	no?	nouraguensis	NIC1489	4.08790798857808 ,-52.6746339909732
Inselberg-Nouragues	14	Woody fruit	Native	Woody fruit	No	yes			4.08790798857808 ,-52.6746339909732
Inselberg-Nouragues	14	Woody fruit	Native	Woody fruit	No	yes			4.08790798857808 ,-52.6746339909732
Inselberg-Nouragues	14	Woody fruit	Native	Woody fruit	No	yes			4.08790798857808 ,-52.6746339909732
Inselberg-Nouragues	14	Woody fruit	Native	Woody fruit	No	yes			4.08790798857808 ,-52.6746339909732
Inselberg-Nouragues	14	Woody fruit	Native	Woody fruit	No	no			4.08790798857808 ,-52.6746339909732
Inselberg-Nouragues	14	Woody fruit	Bait	Orange	No	yes			4.08790798857808 ,-52.6746339909732
Inselberg-Nouragues	14	Woody fruit	Bait	Orange	No	no			4.08790798857808 ,-52.6746339909732
Inselberg-Nouragues	14	Woody fruit	Bait	Orange	No	no			4.08790798857808 ,-52.6746339909732
Inselberg-Nouragues	14	Woody fruit	Bait	Orange	No	no			4.08790798857808 ,-52.6746339909732
Inselberg-Nouragues	15	Woody fruit (pear-shaped)	Native	Woody fruit (pear-shaped)	No	no			4.08819699659943 ,-52.6753330416977
Inselberg-Nouragues	15	Woody fruit (pear-shaped)	Native	Woody fruit (pear-shaped)	No	no			4.08819699659943 ,-52.6753330416977
Inselberg-Nouragues	15	Woody fruit (pear-shaped)	Native	Woody fruit (pear-shaped)	No	no			4.08819699659943 ,-52.6753330416977
Inselberg-Nouragues	15	Woody fruit (pear-shaped)	Native	Woody fruit (pear-shaped)	No	yes			4.08819699659943 ,-52.6753330416977
Inselberg-Nouragues	15	Woody fruit (pear-shaped)	Native	Woody fruit (pear-shaped)	No	yes			4.08819699659943 ,-52.6753330416977
Inselberg-Nouragues	15	Woody fruit (pear-shaped)	Bait	Orange	No	no			4.08819699659943 ,-52.6753330416977
Inselberg-Nouragues	15	Woody fruit (pear-shaped)	Bait	Orange	No	no			4.08819699659943 ,-52.6753330416977
Inselberg-Nouragues	15	Woody fruit (pear-shaped)	Bait	Orange	No	no			4.08819699659943 ,-52.6753330416977
Inselberg-Nouragues	15	Woody fruit (pear-shaped)	Bait	Orange	No	yes			4.08819699659943 ,-52.6753330416977
Inselberg-Nouragues	15	Woody fruit (pear-shaped)	Bait	Orange	No	no			4.08819699659943 ,-52.6753330416977
Inselberg-Nouragues	16	Woody fruit (pear-shaped)	Native	Woody fruit (pear-shaped)	No	yes			4.08809398300945 ,-52.6753929723054
Inselberg-Nouragues	16	Woody fruit (pear-shaped)	Native	Woody fruit (pear-shaped)	No	no			4.08809398300945 ,-52.6753929723054
Inselberg-Nouragues	16	Woody fruit (pear-shaped)	Native	Woody fruit (pear-shaped)	No	yes			4.08809398300945 ,-52.6753929723054
Inselberg-Nouragues	16	Woody fruit (pear-shaped)	Native	Woody fruit (pear-shaped)	No	no			4.08809398300945 ,-52.6753929723054
Inselberg-Nouragues	16	Woody fruit (pear-shaped)	Native	Woody fruit (pear-shaped)	No	no			4.08809398300945 ,-52.6753929723054
Inselberg-Nouragues	16	Woody fruit (pear-shaped)	Bait	Orange	No	no			4.08809398300945 ,-52.6753929723054
Inselberg-Nouragues	16	Woody fruit (pear-shaped)	Bait	Orange	No	no			4.08809398300945 ,-52.6753929723054
Inselberg-Nouragues	16	Woody fruit (pear-shaped)	Bait	Orange	No	no			4.08809398300945 ,-52.6753929723054
Inselberg-Nouragues	16	Woody fruit (pear-shaped)	Bait	Orange	No	no			4.08809398300945 ,-52.6753929723054
Inselberg-Nouragues	17	Monkey comb fruit	Native	Monkey comb fruit	No	no			4.08787303604185 ,-52.6777699962258
Inselberg-Nouragues	17	Monkey comb fruit	Native	Monkey comb fruit	No	no			4.08787303604185 ,-52.6777699962258
Inselberg-Nouragues	17	Monkey comb fruit	Native	Monkey comb fruit	No	yes			4.08787303604185 ,-52.6777699962258
Inselberg-Nouragues	17	Monkey comb fruit	Native	Monkey comb fruit	No	yes			4.08787303604185 ,-52.6777699962258
Inselberg-Nouragues	17	Monkey comb fruit	Native	Monkey comb fruit	No	yes			4.08787303604185 ,-52.6777699962258
Inselberg-Nouragues	17	Monkey comb fruit	Bait	Orange	No	no			4.08787303604185 ,-52.6777699962258
Inselberg-Nouragues	17	Monkey comb fruit	Bait	Orange	No	no			4.08787303604185 ,-52.6777699962258
Inselberg-Nouragues	17	Monkey comb fruit	Bait	Orange	No	no			4.08787303604185 ,-52.6777699962258
Inselberg-Nouragues	17	Monkey comb fruit	Bait	Orange	No	no			4.08787303604185 ,-52.6777699962258
Inselberg-Nouragues	17	Monkey comb fruit	Bait	Orange	No	no			4.08787303604185 ,-52.6777699962258
Inselberg-Nouragues	18	Clusia flower (small)	Native	Clusia flower (small)	Yes	no	briggsae	NIC1491	4.08790203742682 ,-52.6799480337649
Inselberg-Nouragues	18	Clusia flower (small)	Native	Clusia flower (small)	No	no			4.08790203742682 ,-52.6799480337649
Inselberg-Nouragues	18	Clusia flower (small)	Native	Clusia flower (small)	No	yes			4.08790203742682 ,-52.6799480337649
Inselberg-Nouragues	18	Clusia flower (small)	Native	Clusia flower (small)	No	yes			4.08790203742682 ,-52.6799480337649
Inselberg-Nouragues	18	Clusia flower (small)	Native	Clusia flower (small)	No	yes			4.08790203742682 ,-52.6799480337649
Inselberg-Nouragues	18	Clusia flower (small)	Bait	Orange	No	yes			4.08790203742682 ,-52.6799480337649
Inselberg-Nouragues	18	Clusia flower (small)	Bait	Orange	No	yes			4.08790203742682 ,-52.6799480337649
Inselberg-Nouragues	18	Clusia flower (small)	Bait	Orange	No	yes			4.08790203742682 ,-52.6799480337649
Inselberg-Nouragues	18	Clusia flower (small)	Bait	Orange	No	yes			4.08790203742682 ,-52.6799480337649
Inselberg-Nouragues	18	Clusia flower (small)	Bait	Orange	No	yes			4.08790203742682 ,-52.6799480337649
Parare-Nouragues	19	Cecropia fruits	Bait	Banana	no	yes			4.0391, -52.6675
Parare-Nouragues	19	Cecropia fruits	Bait	Orange	yes	yes	tropicalis	NIC1000, NIC1001	4.0391, -52.6675
Parare-Nouragues	19	Cecropia fruits	Bait	Orange	yes	no	nouraguensis	NIC1037	4.0391, -52.6675
Parare-Nouragues	19	Cecropia fruits	Bait	Orange	no	yes			4.0391, -52.6675
Parare-Nouragues	19	Cecropia fruits	Bait	Orange	no	yes			4.0391, -52.6675
Parare-Nouragues	19	Cecropia fruits	Bait	Orange	no	yes			4.0391, -52.6675
Parare-Nouragues	19	Cecropia fruits	Native	Cecropia	no	yes			4.0391, -52.6675
Parare-Nouragues	19	Cecropia fruits	Native	Cecropia	no	yes			4.0391, -52.6675
Parare-Nouragues	19	Cecropia fruits	Native	Cecropia	no	yes			4.0391, -52.6675
Parare-Nouragues	19	Cecropia fruits	Native	Cecropia	no	yes			4.0391, -52.6675
Parare-Nouragues	19	Cecropia fruits	Native	Cecropia	no	no			4.0391, -52.6675
Parare-Nouragues	20	Woody fruits	Bait	Banana	yes	no	sp. 24, tropicalis	NIC1002, NIC1003	4.03896, -52.66843
Parare-Nouragues	20	Woody fruits	Bait	Banana	no	yes			4.03896, -52.66843
Parare-Nouragues	20	Woody fruits	Bait	Banana	no	yes			4.03896, -52.66843
Parare-Nouragues	20	Woody fruits	Bait	Orange	yes	no	tropicalis	NIC1028	4.03896, -52.66843
Parare-Nouragues	20	Woody fruits	Bait	Orange	yes	no	tropicalis	NIC1004, NIC1005	4.03896, -52.66843
Parare-Nouragues	20	Woody fruits	Bait	Orange	no	no			4.03896, -52.66843
Parare-Nouragues	20	Woody fruits	Bait	Orange	yes	no	tropicalis	NIC1038	4.03896, -52.66843
Parare-Nouragues	20	Woody fruits	Bait	Orange	yes	no	tropicalis	NIC1029	4.03896, -52.66843
Parare-Nouragues	20	Woody fruits	Native	Woody fruits	no	no			4.03896, -52.66843
Parare-Nouragues	20	Woody fruits	Native	Woody fruits	no	no			4.03896, -52.66843
Parare-Nouragues	20	Woody fruits	Native	Woody fruits	no	no			4.03896, -52.66843
Parare-Nouragues	20	Woody fruits	Native	Woody fruits	no	yes			4.03896, -52.66843
Parare-Nouragues	20	Woody fruits	Native	Woody fruits	no	yes			4.03896, -52.66843
Parare-Nouragues	21	Clusia flowers	Bait	Banana	no	no			4.03829, -52.67148
Parare-Nouragues	21	Clusia flowers	Bait	Banana	yes	no	sp. 24	NIC1023	4.03829, -52.67148
Parare-Nouragues	21	Clusia flowers	Bait	Banana	yes	no	sp. 24	NIC1030	4.03829, -52.67148
Parare-Nouragues	21	Clusia flowers	Bait	Orange	yes	no	sp. 24	NIC1006, NIC1007	4.03829, -52.67148
Parare-Nouragues	21	Clusia flowers	Bait	Orange	no	yes			4.03829, -52.67148
Parare-Nouragues	21	Clusia flowers	Bait	Orange	yes	yes	sp. 24	NIC1008 (extinct)	4.03829, -52.67148
Parare-Nouragues	21	Clusia flowers	Bait	Orange	no	yes			4.03829, -52.67148
Parare-Nouragues	21	Clusia flowers	Bait	Orange	yes	no	sp. 24	NIC1010, NIC1011	4.03829, -52.67148
Parare-Nouragues	21	Clusia flowers	Bait	Orange	no	yes			4.03829, -52.67148
Parare-Nouragues	21	Clusia flowers	Native	Clusia flowers	no	yes			4.03829, -52.67148
Parare-Nouragues	21	Clusia flowers	Native	Clusia flowers	no	yes			4.03829, -52.67148
Parare-Nouragues	21	Clusia flowers	Native	Clusia flowers	no	yes			4.03829, -52.67148
Parare-Nouragues	21	Clusia flowers	Native	Clusia flowers	no	yes			4.03829, -52.67148
Parare-Nouragues	21	Clusia flowers	Native	Clusia flowers	no	yes			4.03829, -52.67148
Parare-Nouragues	22	Clusia flowers	Bait	Orange	yes	no	nouraguensis	NIC1021	4.03793, -52.67185
Parare-Nouragues	22	Clusia flowers	Bait	Orange	yes	no	nouraguensis, tropicalis	NIC1014, NIC1015	4.03793, -52.67185
Parare-Nouragues	22	Clusia flowers	Bait	Orange	yes	no	tropicalis	NIC1016, NIC1017	4.03793, -52.67185
Parare-Nouragues	22	Clusia flowers	Bait	Orange	yes	no	nouraguensis	NIC1026	4.03793, -52.67185
Parare-Nouragues	22	Clusia flowers	Bait	Orange	yes	no	nouraguensis	NIC1018, NIC1019	4.03793, -52.67185
Parare-Nouragues	22	Clusia flowers	Native	Clusia flowers	no	yes			4.03793, -52.67185
Parare-Nouragues	22	Clusia flowers	Native	Clusia flowers	yes	no	nouraguensis	NIC1020	4.03793, -52.67185
Parare-Nouragues	22	Clusia flowers	Native	Clusia flowers	yes	no	nouraguensis	NIC1025	4.03793, -52.67185
Parare-Nouragues	22	Clusia flowers	Native	Clusia flowers	yes	no	nouraguensis, tropicalis	NIC1012, NIC1013	4.03793, -52.67185
Parare-Nouragues	22	Clusia flowers	Native	Clusia flowers	no	no			4.03793, -52.67185
Parare-Nouragues	22	Clusia flowers	Native	Clusia fruit	yes	yes	nouraguensis	NIC1024	4.03793, -52.67185
Parare-Nouragues	23	Clusia flowers	Bait	Banana	no	no			4.03713, -52.67198
Parare-Nouragues	23	Clusia flowers	Bait	Banana	no	no			4.03713, -52.67198
Parare-Nouragues	23	Clusia flowers	Bait	Orange	yes	no	sp. 24	NIC1027	4.03713, -52.67198
Parare-Nouragues	23	Clusia flowers	Bait	Orange	yes	no	sp. 24	NIC1039	4.03713, -52.67198
Parare-Nouragues	23	Clusia flowers	Bait	Orange	no	yes			4.03713, -52.67198
Parare-Nouragues	23	Clusia flowers	Bait	Orange	no	yes			4.03713, -52.67198
Parare-Nouragues	23	Clusia flowers	Bait	Orange	no	no			4.03713, -52.67198
Parare-Nouragues	23	Clusia flowers	Native	Clusia flowers	no	no			4.03713, -52.67198
Parare-Nouragues	23	Clusia flowers	Native	Clusia flowers	no	yes			4.03713, -52.67198
Parare-Nouragues	23	Clusia flowers	Native	Clusia flowers	no	yes			4.03713, -52.67198
Parare-Nouragues	23	Clusia flowers	Native	Clusia flowers	no	yes			4.03713, -52.67198
Parare-Nouragues	23	Clusia flowers	Native	Clusia flowers	no	yes			4.03713, -52.67198
