# Supplementary material for: Ephemeral-habitat colonization and neotropical species richness of Caenorhabditis nematodes
Source: BMC Ecol. 2017 Dec 19;17:43. doi: 10.1186/s12898-017-0150-z (PMC5738176; doi:10.1186/s12898-017-0150-z)
Supplement: Supplementary file 5 — Additional file 5. Micro-habitat colonization and age-dependent incidence: Caenorhabditis colonization as a function of substrate age (Clusia flowers). To estimate Caenorhabditis colonization as a function of substrate age, we haphazardly collected 70 flower samples of each of three clearly distinct, progressive stages of decay (N=210) at a single locality. Labelling of samples is arbitrary. See also Fig. 4. [file 12898_2017_150_MOESM5_ESM.xlsx]

## Sheet: Sheet1
Category	Decay level	Sample ID	Species	STRAIN	Non-Caenorhabditis present
1	Slight decay	F01	nouraguensis	NIC1492	no
1	Slight decay	F02	nouraguensis	NIC1493	no
1	Slight decay	F03	nouraguensis	NIC1494	no
1	Slight decay	F04	nouraguensis	NIC1495	no
1	Slight decay	F05	nouraguensis	NIC1496	no
1	Slight decay	F06	nouraguensis	NIC1497	no
1	Slight decay	F07	nouraguensis	NIC1498	no
1	Slight decay	F08	nouraguensis	NIC1499	no
1	Slight decay	F09	nouraguensis	NIC1500	no
1	Slight decay	F10	nouraguensis	NIC1501	yes
1	Slight decay	F11	nouraguensis	NIC1502	no
1	Slight decay	F12	nouraguensis	NIC1503	no
1	Slight decay	F13	nouraguensis	NIC1504	yes
1	Slight decay	F14			yes
1	Slight decay	F15	nouraguensis	NIC1505	no
1	Slight decay	F16	nouraguensis	NIC1506	no
1	Slight decay	F17	nouraguensis	NIC1507	yes
1	Slight decay	F18	nouraguensis	NIC1508	no
1	Slight decay	F19	tropicalis	NIC1509	no
1	Slight decay	F20	nouraguensis	NIC1510	yes
1	Slight decay	F21			yes
1	Slight decay	F22			yes
1	Slight decay	F23			yes
1	Slight decay	F24			yes
1	Slight decay	F25			yes
1	Slight decay	F26			yes
1	Slight decay	F27			yes
1	Slight decay	F28			yes
1	Slight decay	F29	nouraguensis	NIC1511	no
1	Slight decay	F30	nouraguensis	NIC1512	no
1	Slight decay	F31	nouraguensis	NIC1513	no
1	Slight decay	F32			no
1	Slight decay	F33			yes
1	Slight decay	F34	tropicalis	NIC1514	no
1	Slight decay	F35	nouraguensis	NIC1515	no
1	Slight decay	F36			yes
1	Slight decay	F37			yes
1	Slight decay	F38	nouraguensis	NIC1516	no
1	Slight decay	F39			yes
1	Slight decay	F40			no
1	Slight decay	F41	nouraguensis	no strain	no
1	Slight decay	F42			yes
1	Slight decay	F43	nouraguensis	NIC1517	no
1	Slight decay	F44	nouraguensis	NIC1518	no
1	Slight decay	F45	nouraguensis	NIC1519	no
1	Slight decay	F46			yes
1	Slight decay	F47			yes
1	Slight decay	F48			yes
1	Slight decay	F49			yes
1	Slight decay	F50			yes
1	Slight decay	F51			no
1	Slight decay	F52			yes
1	Slight decay	F53	nouraguensis	NIC1239	no
1	Slight decay	F54			no
1	Slight decay	F55			no
1	Slight decay	F56			no
1	Slight decay	F57	nouraguensis	NIC1240	no
1	Slight decay	F58	nouraguensis	NIC1241	no
1	Slight decay	F59	nouraguensis	NIC1242	no
1	Slight decay	F60	nouraguensis	NIC1243	no
1	Slight decay	F61			yes
1	Slight decay	F62			no
1	Slight decay	F63	nouraguensis	NIC1244	no
1	Slight decay	F64			yes
1	Slight decay	F65	nouraguensis	NIC1440	no
1	Slight decay	F66	nouraguensis	NIC1245	no
1	Slight decay	F67			yes
1	Slight decay	F68	nouraguensis	NIC1246	no
1	Slight decay	F69			no
1	Slight decay	F70			no
2	Intermediate decay	M01	nouraguensis	NIC1520	yes
2	Intermediate decay	M02			yes
2	Intermediate decay	M03	nouraguensis	NIC1521	yes
2	Intermediate decay	M04			yes
2	Intermediate decay	M05			yes
2	Intermediate decay	M06			yes
2	Intermediate decay	M07			yes
2	Intermediate decay	M08			yes
2	Intermediate decay	M09			yes
2	Intermediate decay	M10			yes
2	Intermediate decay	M11			yes
2	Intermediate decay	M12			yes
2	Intermediate decay	M13			yes
2	Intermediate decay	M14			no
2	Intermediate decay	M15			yes
2	Intermediate decay	M16			yes
2	Intermediate decay	M17			yes
2	Intermediate decay	M18	nouraguensis	NIC1522	yes
2	Intermediate decay	M19			yes
2	Intermediate decay	M20			yes
2	Intermediate decay	M21			yes
2	Intermediate decay	M22			no
2	Intermediate decay	M23			yes
2	Intermediate decay	M24			yes
2	Intermediate decay	M25			yes
2	Intermediate decay	M26			yes
2	Intermediate decay	M27			yes
2	Intermediate decay	M28			yes
2	Intermediate decay	M29			yes
2	Intermediate decay	M30			no
2	Intermediate decay	M31			yes
2	Intermediate decay	M32			yes
2	Intermediate decay	M33			yes
2	Intermediate decay	M34			yes
2	Intermediate decay	M35			yes
2	Intermediate decay	M36			yes
2	Intermediate decay	M37			yes
2	Intermediate decay	M38			yes
2	Intermediate decay	M39			yes
2	Intermediate decay	M40			yes
2	Intermediate decay	M41			yes
2	Intermediate decay	M42			yes
2	Intermediate decay	M43			yes
2	Intermediate decay	M44			yes
2	Intermediate decay	M45			yes
2	Intermediate decay	M46			yes
2	Intermediate decay	M47			yes
2	Intermediate decay	M48			yes
2	Intermediate decay	M49			yes
2	Intermediate decay	M50			yes
2	Intermediate decay	M51	nouraguensis	NIC1248	no
2	Intermediate decay	M52	nouraguensis	NIC1249, NIC1250	no
2	Intermediate decay	M53			yes
2	Intermediate decay	M54	nouraguensis, tropicalis	NIC1251, NIC1252	no
2	Intermediate decay	M55			yes
2	Intermediate decay	M56			yes
2	Intermediate decay	M57			yes
2	Intermediate decay	M58	nouraguensis	NIC1253	no
2	Intermediate decay	M59			yes
2	Intermediate decay	M60			yes
2	Intermediate decay	M61			yes
2	Intermediate decay	M62			yes
2	Intermediate decay	M63			yes
2	Intermediate decay	M64			yes
2	Intermediate decay	M65	nouraguensis, tropicalis	NIC1254, NIC1255	yes
2	Intermediate decay	M66	nouraguensis	NIC1256	no
2	Intermediate decay	M67			yes
2	Intermediate decay	M68	tropicalis	NIC1257	no
2	Intermediate decay	M69			yes
2	Intermediate decay	M70			yes
3	Strong decay	R01			no
3	Strong decay	R02			no
3	Strong decay	R03			no
3	Strong decay	R04			no
3	Strong decay	R05			no
3	Strong decay	R06			no
3	Strong decay	R07			no
3	Strong decay	R08			yes
3	Strong decay	R09			no
3	Strong decay	R10			no
3	Strong decay	R11			no
3	Strong decay	R12			no
3	Strong decay	R13			no
3	Strong decay	R14			no
3	Strong decay	R15			no
3	Strong decay	R16			no
3	Strong decay	R17			no
3	Strong decay	R18			no
3	Strong decay	R19			no
3	Strong decay	R20			no
3	Strong decay	R21			no
3	Strong decay	R22			no
3	Strong decay	R23			yes
3	Strong decay	R24			yes
3	Strong decay	R25			yes
3	Strong decay	R26			yes
3	Strong decay	R27			yes
3	Strong decay	R28			yes
3	Strong decay	R29			yes
3	Strong decay	R30			yes
3	Strong decay	R31			yes
3	Strong decay	R32			yes
3	Strong decay	R33			yes
3	Strong decay	R34			yes
3	Strong decay	R35			yes
3	Strong decay	R36			yes
3	Strong decay	R37			yes
3	Strong decay	R38			yes
3	Strong decay	R39			yes
3	Strong decay	R40			yes
3	Strong decay	R41			yes
3	Strong decay	R42			yes
3	Strong decay	R43			yes
3	Strong decay	R44			yes
3	Strong decay	R45			yes
3	Strong decay	R46			yes
3	Strong decay	R47			yes
3	Strong decay	R48			yes
3	Strong decay	R49			yes
3	Strong decay	R50			yes
3	Strong decay	R51			yes
3	Strong decay	R52			yes
3	Strong decay	R53			yes
3	Strong decay	R54			yes
3	Strong decay	R55			yes
3	Strong decay	R56			yes
3	Strong decay	R57			yes
3	Strong decay	R58			no
3	Strong decay	R59			yes
3	Strong decay	R60			yes
3	Strong decay	R61			yes
3	Strong decay	R62	nouraguensis	NIC1258	no
3	Strong decay	R63			no
3	Strong decay	R64			yes
3	Strong decay	R65			yes
3	Strong decay	R66			yes
3	Strong decay	R67			no
3	Strong decay	R68	nouraguensis	NIC1259	no
3	Strong decay	R69	nouraguensis	NIC1260	no
3	Strong decay	R70			no
