# Supplementary material for: Ephemeral-habitat colonization and neotropical species richness of Caenorhabditis nematodes
Source: BMC Ecol. 2017 Dec 19;17:43. doi: 10.1186/s12898-017-0150-z (PMC5738176; doi:10.1186/s12898-017-0150-z)
Supplement: Supplementary file 6 — Additional file 6. Micro-habitat colonization and age-dependent incidence: Population census and developmental stages of Caenorhabditis colonizing Clusia flowers. In addition to the Clusia colonization assessment (Fig. 4, Additional file 4), we collected 21 Clusia flower samples containing Caenorhabditis (N=21) and immediately placed them on NGM plates seeded with E. coli to determine number and stages of individuals 5–7 h later. [file 12898_2017_150_MOESM6_ESM.xlsx]

## Sheet: Sheet1
Decay Category	species	Strain	embryos	juveniles	dauer	adult females	adult males
1	nouraguensis	NIC1239	5	0	0	1	0
1	nouraguensis	NIC1240	5	1	0	1	1
1	nouraguensis	NIC1241	15	0	0	4	3
1	nouraguensis	NIC1242	5	0	0	1	1
1	nouraguensis	NIC1243	0	0	0	1	1
1	nouraguensis	NIC1244	15	0	0	4	3
1	nouraguensis	NIC1440	5	0	0	1	2
1	nouraguensis	NIC1245	25-50	25	0	17	18
2	nouraguensis	NIC1263	0	0	1	5	4
2	nouraguensis	NIC1264	0	0	0	6	4
2	nouraguensis	NIC1265	0	0	0	1	2
2	nouraguensis	NIC1248	5	0	0	4	4
2	nouraguensis	NIC1249, NIC1250	25-50	2	0	0	0
2	nouraguensis	NIC1251	10	4	0	4	3
2	nouraguensis	NIC1253	50-100	25-50	0	20-30	20-30
2	nouraguensis, tropicalis	NIC1254	10	10	0	2	1
2	nouraguensis	NIC1256	10	1	0	1	0
2	tropicalis	NIC1257	0	1	0	0	0
3	nouraguensis	NIC1258	0	0	0	1	1
3	nouraguensis	NIC1259	0	3	0	3	2
3	nouraguensis	NIC1260	50-100	0	0	20	20
