# Supplementary material for: Ephemeral-habitat colonization and neotropical species richness of Caenorhabditis nematodes
Source: BMC Ecol. 2017 Dec 19;17:43. doi: 10.1186/s12898-017-0150-z (PMC5738176; doi:10.1186/s12898-017-0150-z)
Supplement: Supplementary file 8 — Additional file 8. List of substrate samples and Caenorhabditis isolates collected in the Nouragues National Reserve (2013–2015). [file 12898_2017_150_MOESM8_ESM.xlsx]

## Sheet: Sheet1
Year	Site	Sample ID	Strain	Species	Substrate type	Substrate Taxon	Latitude, Longitude	Sampling Date
2013	Nouragues-Inselberg	388			Fruit		4.0867, -52.68005	2013-04-18
2013	Nouragues-Inselberg	389	NIC394	dolens (sp. 37)	Fruit		4.08656, -52.67961	2013-04-18
2013	Nouragues-Inselberg	390			Fruit/Invertebrate		4.08651, -52.67935	2013-04-18
2013	Nouragues-Inselberg	390			Invertebrate		4.08651, -52.67935	2013-04-18
2013	Nouragues-Inselberg	391			Fruit		4.0868, -52.67885	2013-04-18
2013	Nouragues-Inselberg	392	NIC279	nouraguensis	Fruit		4.08711, -52.67839	2013-04-18
2013	Nouragues-Inselberg	392	NIC280	tropicalis	Fruit		4.08711, -52.67839	2013-04-18
2013	Nouragues-Inselberg	393			Other		4.08746, -52.67819	2013-04-18
2013	Nouragues-Inselberg	394			Moss		4.08758, -52.67792	2013-04-18
2013	Nouragues-Inselberg	395			Fruit		4.08799, -52.6778	2013-04-18
2013	Nouragues-Inselberg	396			Fruit		4.08905, -52.67723	2013-04-18
2013	Nouragues-Inselberg	397			Fruit		4.08823, -52.68126	2013-04-19
2013	Nouragues-Inselberg	399			Plant		4.08917, -52.68175	2013-04-19
2013	Nouragues-Inselberg	400			Plant/humus/moss		4.08933, -52.68179	2013-04-19
2013	Nouragues-Inselberg	401			Fruit	Clusia sp.	4.08956, -52.68207	2013-04-19
2013	Nouragues-Inselberg	401			Fruit	Clusia sp.	4.08956, -52.68207	2013-04-19
2013	Nouragues-Inselberg	401			Fruit	Clusia sp.	4.08956, -52.68207	2013-04-19
2013	Nouragues-Inselberg	401			Fruit	Clusia sp.	4.08956, -52.68207	2013-04-19
2013	Nouragues-Inselberg	402			Flower		4.08957, -52.68233	2013-04-19
2013	Nouragues-Inselberg	402			Invertebrate		4.08957, -52.68233	2013-04-19
2013	Nouragues-Inselberg	402			Fruit		4.08957, -52.68233	2013-04-19
2013	Nouragues-Inselberg	402			Humus		4.08957, -52.68233	2013-04-19
2013	Nouragues-Inselberg	403			Fruit		4.08968, -52.68238	2013-04-19
2013	Nouragues-Inselberg	404	NIC345	nouraguensis	Fruit		4.08989, -52.68255	2013-04-19
2013	Nouragues-Inselberg	404	NIC346	nouraguensis	Fruit		4.08989, -52.68255	2013-04-19
2013	Nouragues-Inselberg	404	NIC293	macrosperma	Invertebrate		4.08989, -52.68255	2013-04-19
2013	Nouragues-Inselberg	405			Fruit	Clusia sp.	4.09001, -52.68292	2013-04-19
2013	Nouragues-Inselberg	405	NIC347	nouraguensis	Fruit		4.09001, -52.68292	2013-04-19
2013	Nouragues-Inselberg	405			Fruit	Clusia sp.	4.09001, -52.68292	2013-04-19
2013	Nouragues-Inselberg	406			Fruit	Clusia sp.	4.09013, -52.68284	2013-04-19
2013	Nouragues-Inselberg	407			Fruit		4.09003, -52.68314	2013-04-19
2013	Nouragues-Inselberg	408	NIC348	macrosperma	Fruit		4.09007, -52.68322	2013-04-19
2013	Nouragues-Inselberg	408	NIC349	macrosperma	Fruit		4.09007, -52.68322	2013-04-19
2013	Nouragues-Inselberg	408	NIC364	macrosperma	Fruit		4.09007, -52.68322	2013-04-19
2013	Nouragues-Inselberg	408	NIC388	nouraguensis	Fruit		4.09007, -52.68322	2013-04-19
2013	Nouragues-Inselberg	409			Flower		4.09004, -52.68341	2013-04-19
2013	Nouragues-Inselberg	409			Flower		4.09004, -52.68341	2013-04-19
2013	Nouragues-Inselberg	410			Fruit		4.09006, -52.68345	2013-04-19
2013	Nouragues-Inselberg	411	NIC287	macrosperma	Fruit		4.08998, -52.68357	2013-04-19
2013	Nouragues-Inselberg	412	NIC401	macrosperma	Fruit		4.09007, -52.68372	2013-04-19
2013	Nouragues-Inselberg	413			Fruit		4.09009, -52.68389	2013-04-19
2013	Nouragues-Inselberg	414			Fruit		4.0901, -52.68418	2013-04-19
2013	Nouragues-Inselberg	415			Fruit		4.0903, -52.6842	2013-04-19
2013	Nouragues-Inselberg	415			Fruit		4.0903, -52.6842	2013-04-19
2013	Nouragues-Inselberg	415			Flower		4.0903, -52.6842	2013-04-19
2013	Nouragues-Inselberg	415			Fruit		4.0903, -52.6842	2013-04-19
2013	Nouragues-Inselberg	415	NIC350	tropicalis	Fruit		4.0903, -52.6842	2013-04-19
2013	Nouragues-Inselberg	416			Fruit		4.09055, -52.68445	2013-04-19
2013	Nouragues-Inselberg	416			Fruit		4.09055, -52.68445	2013-04-19
2013	Nouragues-Inselberg	416			Flower		4.09055, -52.68445	2013-04-19
2013	Nouragues-Inselberg	417			Fruit		4.09058, -52.68458	2013-04-19
2013	Nouragues-Inselberg	418	NIC410	nouraguensis	Fruit		4.09083, -52.68494	2013-04-19
2013	Nouragues-Inselberg	418			Fruit		4.09083, -52.68494	2013-04-19
2013	Nouragues-Inselberg	418	NIC385	tropicalis	Fruit		4.09083, -52.68494	2013-04-19
2013	Nouragues-Inselberg	419			Fruit		4.09082, -52.68517	2013-04-19
2013	Nouragues-Inselberg	419			Fruit		4.09082, -52.68517	2013-04-19
2013	Nouragues-Inselberg	420			Fruit		4.09094, -52.6852	2013-04-19
2013	Nouragues-Inselberg	421			Fruit		4.0911, -52.68536	2013-04-19
2013	Nouragues-Inselberg	421	NIC357	castelli	Fruit		4.0911, -52.68536	2013-04-19
2013	Nouragues-Inselberg	421	NIC359	tropicalis	Fruit		4.0911, -52.68536	2013-04-19
2013	Nouragues-Inselberg	421			Fruit		4.0911, -52.68536	2013-04-19
2013	Nouragues-Inselberg	422			Fruit		4.09144, -52.68553	2013-04-19
2013	Nouragues-Inselberg	423	NIC356	nouraguensis	Flower		4.0915, -52.68553	2013-04-19
2013	Nouragues-Inselberg	423			Fruit		4.0915, -52.68553	2013-04-19
2013	Nouragues-Inselberg	423			Fruit		4.0915, -52.68553	2013-04-19
2013	Nouragues-Inselberg	423			Fruit		4.0915, -52.68553	2013-04-19
2013	Nouragues-Inselberg	423			Fruit		4.0915, -52.68553	2013-04-19
2013	Nouragues-Inselberg	423			Fruit		4.0915, -52.68553	2013-04-19
2013	Nouragues-Inselberg	424			Fruit		4.09197, -52.68579	2013-04-19
2013	Nouragues-Inselberg	424			Fruit		4.09197, -52.68579	2013-04-19
2013	Nouragues-Inselberg	425	NIC421	nouraguensis	Fruit		4.09207, -52.68587	2013-04-19
2013	Nouragues-Inselberg	426			Fruit		4.09218, -52.68578	2013-04-19
2013	Nouragues-Inselberg	426	NIC412 (extinct)	sp. 24	Fruit		4.09218, -52.68578	2013-04-19
2013	Nouragues-Inselberg	427			Fruit		4.09241, -52.68575	2013-04-19
2013	Nouragues-Inselberg	427			Flower		4.09241, -52.68575	2013-04-19
2013	Nouragues-Inselberg	428			Flower		4.09305, -52.68578	2013-04-19
2013	Nouragues-Inselberg	429			Fruit		4.09339, -52.68585	2013-04-19
2013	Nouragues-Inselberg	430			Fruit		4.09353, -52.68587	2013-04-19
2013	Nouragues-Inselberg	430			Flower		4.09353, -52.68587	2013-04-19
2013	Nouragues-Inselberg	431			Fruit		4.09373, -52.68607	2013-04-19
2013	Nouragues-Inselberg	432			Fruit		4.09395, -52.68622	2013-04-19
2013	Nouragues-Inselberg	433	NIC352	macrosperma	Fruit		4.09438, -52.6863	2013-04-19
2013	Nouragues-Inselberg	434			Plant/Seeds		4.09465, -52.6863	2013-04-19
2013	Nouragues-Inselberg	435	NIC361	nouraguensis	Fruit		4.0947, -52.68621	2013-04-19
2013	Nouragues-Inselberg	436	NIC289	tropicalis	Invertebrate		4.09492, -52.68604	2013-04-19
2013	Nouragues-Inselberg	436	NIC294	tropicalis	Fruit		4.09492, -52.68604	2013-04-19
2013	Nouragues-Inselberg	437	NIC351	nouraguensis	Fruit	Clusia sp.	4.09535, -52.68617	2013-04-19
2013	Nouragues-Inselberg	438			Fruit		4.09577, -52.68635	2013-04-19
2013	Nouragues-Inselberg	439			Fruit		4.09651, -52.68551	2013-04-19
2013	Nouragues-Inselberg	439			Flower		4.09651, -52.68551	2013-04-19
2013	Nouragues-Inselberg	440			Invertebrate		4.08796, -52.68087	2013-04-19
2013	Nouragues-Inselberg	441			Fruit		4.08908, -52.67687	2013-04-19
2013	Nouragues-Inselberg	442			Fruit		4.08838, -52.6757	2013-04-19
2013	Nouragues-Inselberg	442			Flower		4.08838, -52.6757	2013-04-19
2013	Nouragues-Inselberg	442	NIC418	nouraguensis	Flower		4.08838, -52.6757	2013-04-19
2013	Nouragues-Inselberg	442			Flower		4.08838, -52.6757	2013-04-19
2013	Nouragues-Inselberg	442			Fruit		4.08838, -52.6757	2013-04-19
2013	Nouragues-Inselberg	443	NIC358	briggsae	Fruit		4.0883, -52.67557	2013-04-19
2013	Nouragues-Inselberg	443			Fruit	Tetragastris sp. (Burseraceae)	4.0883, -52.67557	2013-04-19
2013	Nouragues-Inselberg	444			Fruit		4.0883, -52.67545	2013-04-19
2013	Nouragues-Inselberg	445			Fruit		4.08827, -52.67538	2013-04-19
2013	Nouragues-Inselberg	445			Fruit		4.08827, -52.67538	2013-04-19
2013	Nouragues-Inselberg	445	NIC353	nouraguensis	Fruit		4.08827, -52.67538	2013-04-19
2013	Nouragues-Inselberg	446	NIC354	tropicalis	Fruit		4.0881, -52.6753	2013-04-19
2013	Nouragues-Inselberg	447			Fruit		4.08809, -52.67516	2013-04-19
2013	Nouragues-Inselberg	447			Fruit		4.08809, -52.67516	2013-04-19
2013	Nouragues-Inselberg	447			Fruit	Clusia sp.	4.08809, -52.67516	2013-04-19
2013	Nouragues-Inselberg	447			Fruit		4.08809, -52.67516	2013-04-19
2013	Nouragues-Inselberg	447			Fruit		4.08809, -52.67516	2013-04-19
2013	Nouragues-Inselberg	448			Fruit		4.08788, -52.67491	2013-04-19
2013	Nouragues-Inselberg	449	NIC360	nouraguensis	Fruit		4.08782, -52.67456	2013-04-19
2013	Nouragues-Inselberg	450	NIC355	nouraguensis	Fruit		4.08782, -52.6746	2013-04-19
2013	Nouragues-Inselberg	450			Fruit		4.08782, -52.6746	2013-04-19
2013	Nouragues-Inselberg	451	NIC381	nouraguensis	Fungus		4.08757, -52.67434	2013-04-19
2013	Nouragues-Inselberg	452			Fruit		4.08763, -52.67411	2013-04-19
2013	Nouragues-Inselberg	452			Fruit		4.08763, -52.67411	2013-04-19
2013	Nouragues-Inselberg	453			Flower	Heliconia sp.	4.08752, -52.67401	2013-04-19
2013	Nouragues-Inselberg	454			Flower	Heliconia sp.	4.08703, -52.67413	2013-04-19
2013	Nouragues-Inselberg	455	NIC362	briggsae	Fruit	Tetragastris sp. (Burseraceae)	4.08568, -52.6747	2013-04-19
2013	Nouragues-Inselberg	456			Fruit		4.08563, -52.6748	2013-04-19
2013	Nouragues-Inselberg	457			Seeds		4.08522, -52.67499	2013-04-19
2013	Nouragues-Inselberg	457			Fruit	Heliconia sp.	4.08522, -52.67499	2013-04-19
2013	Nouragues-Inselberg	458			Fruit		4.08519, -52.67509	2013-04-19
2013	Nouragues-Inselberg	460			Invertebrate		4.08574, -52.68045	2013-04-20
2013	Nouragues-Inselberg	461			Other		4.08571, -52.68047	2013-04-20
2013	Nouragues-Inselberg	461			Other		4.08571, -52.68047	2013-04-20
2013	Nouragues-Inselberg	461			Invertebrate		4.08571, -52.68047	2013-04-20
2013	Nouragues-Inselberg	461			Invertebrate		4.08571, -52.68047	2013-04-20
2013	Nouragues-Inselberg	461			Invertebrate		4.08571, -52.68047	2013-04-20
2013	Nouragues-Inselberg	462			Invertebrate		4.08567, -52.68113	2013-04-20
2013	Nouragues-Inselberg	463			Flower	Heliconia sp.	4.08565, -52.68101	2013-04-20
2013	Nouragues-Inselberg	463			Invertebrate		4.08565, -52.68101	2013-04-20
2013	Nouragues-Inselberg	463			Invertebrate		4.08565, -52.68101	2013-04-20
2013	Nouragues-Inselberg	464			Invertebrate		4.08535, -52.68103	2013-04-20
2013	Nouragues-Inselberg	465			Invertebrate		4.08569, -52.68125	2013-04-20
2013	Nouragues-Inselberg	466			Invertebrate		4.08539, -52.68117	2013-04-20
2013	Nouragues-Inselberg	466			Invertebrate		4.08539, -52.68117	2013-04-20
2013	Nouragues-Inselberg	467	NIC304	nouraguensis	Fruit		4.08508, -52.68129	2013-04-20
2013	Nouragues-Inselberg	467	NIC307	nouraguensis	Fruit		4.08508, -52.68129	2013-04-20
2013	Nouragues-Inselberg	468			Fruit	Clusia sp.	4.08497, -52.68135	2013-04-20
2013	Nouragues-Inselberg	469			Invertebrate		4.08478, -52.68167	2013-04-20
2013	Nouragues-Inselberg	470			Fruit	Cecropia sp.	4.08441, -52.68154	2013-04-20
2013	Nouragues-Inselberg	470			Flower	Cecropia sp.	4.08441, -52.68154	2013-04-20
2013	Nouragues-Inselberg	470			Invertebrate		4.08441, -52.68154	2013-04-20
2013	Nouragues-Inselberg	470			Invertebrate		4.08441, -52.68154	2013-04-20
2013	Nouragues-Inselberg	470			Invertebrate		4.08441, -52.68154	2013-04-20
2013	Nouragues-Inselberg	470f			Invertebrate		4.08441, -52.68154	2013-04-20
2013	Nouragues-Inselberg	470g			Invertebrate		4.08441, -52.68154	2013-04-20
2013	Nouragues-Inselberg	470h			Invertebrate		4.08441, -52.68154	2013-04-20
2013	Nouragues-Inselberg	471			Other		4.08465, -52.68195	2013-04-20
2013	Nouragues-Inselberg	472			Fruit	Apeiba sp. (Tiliaceae)	4.08666, -52.68115	2013-04-20
2013	Nouragues-Inselberg	473			Other		4.08694, -52.68118	2013-04-20
2013	Nouragues-Inselberg	474			Fruit	Clusia sp.	4.08715, -52.68136	2013-04-20
2013	Nouragues-Inselberg	474			Fruit		4.08715, -52.68136	2013-04-20
2013	Nouragues-Inselberg	536			Flower	Heliconia sp.	4.08314, -52.68286	2013-04-23
2013	Nouragues-Inselberg	536			Flower	Heliconia sp.	4.08314, -52.68286	2013-04-23
2013	Nouragues-Inselberg	537			Fruit		4.08289, -52.68263	2013-04-23
2013	Nouragues-Inselberg	538			Flower	Clusia sp.	4.08029, -52.68479	2013-04-23
2013	Nouragues-Inselberg	539			Fruit	Clusia sp.	4.08158, -52.68366	2013-04-23
2013	Nouragues-Inselberg	540			Other		4.0883, -52.67541	2013-04-23
2013	Nouragues-Inselberg	541			Fruit	Sapotaceae	4.0889, -52.67678	2013-04-23
2013	Nouragues-Inselberg	542	NIC297	nouraguensis	Fruit		4.08835, -52.67932	2013-04-23
2013	Nouragues-Inselberg	543			Fruit/leaf litter		4.08804, -52.67974	2013-04-23
2013	Nouragues-Inselberg	544	NIC286	tropicalis	Flower		4.08808, -52.67976	2013-04-23
2013	Nouragues-Inselberg	545			Fruit		4.08822, -52.67981	2013-04-23
2013	Nouragues-Inselberg	546			Fruit		4.08809, -52.67986	2013-04-23
2013	Nouragues-Inselberg	547			Fruit		4.08804, -52.67998	2013-04-23
2013	Nouragues-Inselberg	548			Fruit		4.08788, -52.68002	2013-04-23
2013	Nouragues-Inselberg	none			Fruit		4.092299, -52.675813	2013-04-24
2013	Nouragues-Inselberg	none	NIC285	nouraguensis	Flower		4.092299, -52.675813	2013-04-24
2013	Nouragues-Inselberg	none	NIC291	tropicalis	Flower		4.092299, -52.675813	2013-04-24
2013	Nouragues-Inselberg	none			Fruit		4.08631, -52.67243	2013-04-24
2013	Nouragues-Inselberg	none	NIC298	nouraguensis	Fruit		4.086492, -52.670982	2013-04-24
2013	Nouragues-Inselberg	none			Fruit	Clusia sp.	4.08631, -52.67243	2013-04-24
2013	Nouragues-Inselberg	none			Fruit		4.08631, -52.67243	2013-04-24
2013	Nouragues-Inselberg	none			Fruit		4.086727, -52.672902	2013-04-24
2013	Nouragues-Inselberg	none			Flower	Voyria flavescens	4.08433, -52.68175	2013-04-24
2013	Nouragues-Inselberg	none			Flower		4.087353, -52.670973	2013-04-24
2013	Nouragues-Inselberg	none	NIC313	nouraguensis	Invertebrate		4.088782, -52.67236	2013-04-24
2013	Nouragues-Inselberg	none			Invertebrate		4.087955, -52.675194	2013-04-24
2013	Nouragues-Inselberg	none	NIC288	nouraguensis	Fruit		4.08076, -52.68251	2013-04-24
2013	Nouragues-Inselberg	none			Fruit		4.08076, -52.68251	2013-04-24
2013	Nouragues-Inselberg	none			Fruit		4.08076, -52.68251	2013-04-24
2013	Nouragues-Inselberg	549			Flower	Heliconia sp.	4.08562, -52.67446	2013-04-24
2013	Nouragues-Inselberg	550			Flower		4.08527, -52.67382	2013-04-24
2013	Nouragues-Inselberg	551	NIC300	tropicalis	Other		4.08969, -52.67731	2013-04-24
2013	Nouragues-Inselberg	552	NIC311	tropicalis	Other		4.09125, -52.67489	2013-04-24
2013	Nouragues-Inselberg	552			Other		4.09125, -52.67489	2013-04-24
2013	Nouragues-Inselberg	553			Flower		4.09106, -52.67734	2013-04-24
2013	Nouragues-Inselberg	XV OP			Fruit		4.084179, -52.674303	2013-04-22
2013	Nouragues-Inselberg	XV OP	NIC283	nouraguensis	Fruit		4.084179, -52.674303	2013-04-23
2013	Nouragues-Inselberg	XV OP			Invertebrate		4.084179, -52.674303	2013-04-23
2013	Nouragues-Inselberg	XI LM	NIC305	nouraguensis	Fruit		4.088612, -52.674783	2013-04-23
2013	Nouragues-Inselberg	XV OP			Fruit	Naucleopsis sp. ?	4.084179, -52.674303	2013-04-23
2013	Nouragues-Inselberg	XI LM			Other		4.088612, -52.674783	2013-04-23
2013	Nouragues-Inselberg	XIII LK	NIC315	nouraguensis	Fruit		4.087624, -52.67638	2013-04-23
2013	Nouragues-Inselberg	XIII LK	NIC318	nouraguensis	Fruit		4.087624, -52.67638	2013-04-23
2013	Nouragues-Inselberg	XVN	NIC295	nouraguensis	Invertebrate		4.08468, -52.6753	2013-04-22
2013	Nouragues-Inselberg	XVN	NIC296	nouraguensis	Invertebrate		4.08468, -52.6753	2013-04-22
2013	Nouragues-Inselberg	XVIIL			Invertebrate		4.08399, -52.67769	2013-04-22
2013	Nouragues-Inselberg	XIK	NIC316	nouraguensis	Invertebrate		4.08926, -52.67607	2013-04-22
2013	Nouragues-Inselberg	XIK	NIC306	nouraguensis	Invertebrate		4.08926, -52.67607	2013-04-22
2013	Nouragues-Inselberg	XIM			Invertebrate		4.08828, -52.6743	2013-04-22
2013	Nouragues-Inselberg	XIP			Invertebrate		4.08698, -52.67201	2013-04-22
2013	Nouragues-Inselberg	XIIIO			Invertebrate		4.08584, -52.67358	2013-04-22
2013	Nouragues-Inselberg	540			Invertebrate		4.0883, -52.67541	2013-04-23
2013	Nouragues-Inselberg	XXIC			Invertebrate		4.0831, -52.68139	2013-04-23
2013	Nouragues-Inselberg	XXI			Invertebrate		4.0831, -52.68139	2013-04-23
2013	Nouragues-Inselberg	XXIIIG			Invertebrate		4.08161, -52.68424	2013-04-23
2013	Nouragues-Inselberg	XXG			Invertebrate		4.08402, -52.68298	2013-04-23
2013	Nouragues-Inselberg	XX1G			Invertebrate		4.08318, -52.68343	2013-04-23
2013	Nouragues-Inselberg	XXG			Invertebrate		4.08402, -52.68298	2013-04-23
2013	Nouragues-Inselberg	Inselberg Camp			Invertebrate		4.08788, -52.68004	2013-04-19
2013	Nouragues-Inselberg	Inselberg Camp			Invertebrate		4.08788, -52.68004	2013-04-19
2013	Nouragues-Inselberg	Inselberg Camp			Invertebrate		4.08788, -52.68004	2013-04-20
2013	Nouragues-Inselberg	Inselberg Camp			Invertebrate		4.08788, -52.68004	2013-04-20
2015	Nouragues-Inselberg	341			Fruit		4.08501002937555 ,-52.6833339873701	17/8/2015
2015	Nouragues-Inselberg	347a			Flower	Astrocaryum sp.	4.08286702819168 ,-52.6814580336213	25/08/2015
2015	Nouragues-Inselberg	347b			Flower	Astrocaryum sp.	4.08286702819168 ,-52.6814580336213	25/08/2015
2015	Nouragues-Inselberg	347c			Flower	Astrocaryum sp.	4.08286702819168 ,-52.6814580336213	25/08/2015
2015	Nouragues-Inselberg	347d			Flower	Astrocaryum sp.	4.08286702819168 ,-52.6814580336213	18/8/2015
2015	Nouragues-Inselberg	352a			Flower	Clusia sp.	4.08526802435517 ,-52.6815600413829	19/08/2015
2015	Nouragues-Inselberg	352b	NIC1262	nouraguensis	Flower	Clusia sp.	4.08526802435517 ,-52.6815600413829	19/08/2015
2015	Nouragues-Inselberg	353			Plant stem		4.09283503890037 ,-52.6795209757983	19/08/2015
2015	Nouragues-Inselberg	354a			Flower	Clusia sp.	4.08796397969126 ,-52.679877039045	19/08/2015
2015	Nouragues-Inselberg	354b			Flower	Clusia sp.	4.08796397969126 ,-52.679877039045	19/08/2015
2015	Nouragues-Inselberg	355			Fruit		4.08449697308242 ,-52.6816219836473	20/08/2015
2015	Nouragues-Inselberg	356			Flower		4.08077398315072 ,-52.6835700217634	20/08/2015
2015	Nouragues-Inselberg	357a			Flower	Astrocaryum sp.	4.08104002475738 ,-52.6822809688746	2015-08-20
2015	Nouragues-Inselberg	357b	NIC1451	astrocarya (sp. 42)	Flower	Astrocaryum sp.	4.08104002475738 ,-52.6822809688746	2015-08-20
2015	Nouragues-Inselberg	357c	NIC1380	tropicalis	Flower	Astrocaryum sp.	4.08104002475738 ,-52.6822809688746	2015-08-20
2015	Nouragues-Inselberg	357d	NIC1372	tropicalis	Flower	Astrocaryum sp.	4.08104002475738 ,-52.6822809688746	2015-08-20
2015	Nouragues-Inselberg	358	NIC1443	nouraguensis	Fruit		4.08220703713595 ,-52.6820470299571	2015-08-20
2015	Nouragues-Inselberg	359			Flower	Astrocaryum sp.	4.08272000961005 ,-52.6816680002957	2015-08-20
2015	Nouragues-Inselberg	360			Flower	Astrocaryum sp.	4.08287800848484 ,-52.6816400047391	2015-08-20
2015	Nouragues-Inselberg	361a	NIC1374	nouraguensis	Flower	Astrocaryum sp.	4.08273601904511 ,-52.6816120091825	2015-08-20
2015	Nouragues-Inselberg	361b			Flower	Astrocaryum sp.	4.08273601904511 ,-52.6816120091825	2015-08-20
2015	Nouragues-Inselberg	361c	NIC1426	nouraguensis	Flower	Astrocaryum sp.	4.08273601904511 ,-52.6816120091825	2015-08-20
2015	Nouragues-Inselberg	362			Flower	Clusia sp.	4.08292402513325 ,-52.6813019625842	2015-08-20
2015	Nouragues-Inselberg	363	NIC1376	tropicalis	Flower	Clusia sp.	4.08339299261569 ,-52.6815199758857	2015-08-20
2015	Nouragues-Inselberg	364			Fruit	Astrocaryum sp.	4.08358401618897 ,-52.6810459792613	2015-08-20
2015	Nouragues-Inselberg	365a			Flower	Astrocaryum sp.	4.0871210116893 ,-52.6803289912641	20/08/2015
2015	Nouragues-Inselberg	365b			Flower	Astrocaryum sp.	4.0871210116893 ,-52.6803289912641	20/08/2015
2015	Nouragues-Inselberg	365c			Flower	Astrocaryum sp.	4.0871210116893 ,-52.6803289912641	20/08/2015
2015	Nouragues-Inselberg	P367	NIC1261	briggsae	Flower		4.08615097403526 ,-52.6782569848001	20/08/2015
2015	Nouragues-Inselberg	368			Fruit		4.08582299016416 ,-52.6745950151234	2015-08-20
2015	Nouragues-Inselberg	369			Invertebrate		4.08646403811872 ,-52.6744100265204	2015-08-20
2015	Nouragues-Inselberg	370			Fruit		4.08748998306691 ,-52.6741620060056	20/08/2015
2015	Nouragues-Inselberg	468			Invertebrate		4.09008401446044 ,-52.6829070132225	24/08/2015
2015	Nouragues-Inselberg	500			Flower		4.0888600051403 ,-52.6813150383532	24/08/2015
2015	Nouragues-Inselberg	501			Flower		4.08783799968659 ,-52.680506017059	24/08/2015
2015	Nouragues-Inselberg	530a	NIC1432	tropicalis	Fruit		4.08781302161514 ,-52.679921966046	23/08/2015
2015	Nouragues-Inselberg	530b			Fruit	Clusia sp.	4.08781302161514 ,-52.679921966046	23/08/2015
2015	Nouragues-Inselberg	533	NIC1428	nouraguensis	Fruit		4.08798996359109 ,-52.6797349657863	23/08/2015
2015	Nouragues-Inselberg	534			Fruit (bait)		4.08810404129326 ,-52.6796590257436	23/08/2015
2015	Nouragues-Inselberg	535			Fruit (bait)		4.08897601068019 ,-52.6801529712975	25/08/2015
2015	Nouragues-Inselberg	536			Fruit	Clusia sp.	4.08863897435367 ,-52.6801129896193	25/08/2015
2015	Nouragues-Inselberg	CI-1	NIC1375	nouraguensis	Flower	Clusia sp.	4.09648, -52.68452	25/08/2015
2015	Nouragues-Inselberg	CI-2	NIC1424	briggsae	Flower		4.096011, -52.685550	25/08/2015
2015	Nouragues-Inselberg	CI-3			Fruit		4.095969, -52.685919	25/08/2015
2015	Nouragues-Inselberg	CI-4			Flower		4.09584, -52.6863	25/08/2015
2015	Nouragues-Inselberg	CI-5a	NIC1378	tropicalis	Flower	Clusia sp.	4.095100, -52.686219	25/08/2015
2015	Nouragues-Inselberg	CI-5b			Flower	Clusia sp.	4.095100, -52.686219	25/08/2015
2015	Nouragues-Inselberg	CI-6	NIC1377	nouraguensis	Fruit		4.094378, -52.686072	25/08/2015
2015	Nouragues-Inselberg	CI-7	NIC1369	nouraguensis	Flower	Clusia sp.	4.09344, -52.68584	25/08/2015
2015	Nouragues-Inselberg	CI-8	NIC1441	nouraguensis	Flower	Clusia sp.	4.091, -52.68539	25/08/2015
2015	Nouragues-Inselberg	CI-9	NIC1446	nouraguensis	Flower	Clusia sp.	4.090308, -52.684367	25/08/2015
2015	Nouragues-Inselberg	DZ			Feces		4.088170, -52.680132	19/08/2015
2015	Nouragues-Inselberg	507	NIC1439	nouraguensis	Fruit (bait)		4.08615700900554 ,-52.6773830037564	2015-08-24
2015	Nouragues-Inselberg	529-O4	NIC1490	nouraguensis	Fruit (bait)		4.08781201578676 ,-52.679988015443	2015-08-24
2015	Nouragues-Inselberg	529-O1			Fruit (bait)		4.08781201578676 ,-52.679988015443	2015-08-24
2015	Nouragues-Inselberg	529-O2			Fruit (bait)		4.08781201578676 ,-52.679988015443	2015-08-24
2015	Nouragues-Inselberg	529-O3			Fruit (bait)		4.08781201578676 ,-52.679988015443	2015-08-24
2015	Nouragues-Inselberg	531-F1			Fruit	Citrus sp.	4.08767103217542 ,-52.6798330340534	2015-08-24
2015	Nouragues-Inselberg	531-F2			Fruit	Citrus sp.	4.08767103217542 ,-52.6798330340534	2015-08-24
2015	Nouragues-Inselberg	531-O1			Fruit (bait)		4.08767103217542 ,-52.6798330340534	2015-08-24
2015	Nouragues-Inselberg	531-O2			Fruit (bait)		4.08767103217542 ,-52.6798330340534	2015-08-24
2015	Nouragues-Inselberg	531-O3			Fruit (bait)		4.08767103217542 ,-52.6798330340534	2015-08-24
2013	Nouragues-Parare	495			Other		4.03792, -52.6732	2013-04-21
2013	Nouragues-Parare	496	NIC303	briggsae	Flower		4.03893, -52.67352	2013-04-21
2013	Nouragues-Parare	496	NIC396	tropicalis	Fruit		4.03893, -52.67352	2013-04-21
2013	Nouragues-Parare	496	NIC301	briggsae	Fungus		4.03893, -52.67352	2013-04-21
2013	Nouragues-Parare	497			Fruit		4.03926, -52.67385	2013-04-21
2013	Nouragues-Parare	498			Fruit		4.03946, -52.67429	2013-04-21
2013	Nouragues-Parare	499	NIC299	nouraguensis	Fruit		4.03986, -52.67501	2013-04-21
2013	Nouragues-Parare	500			Fruit		4.03952, -52.67525	2013-04-21
2013	Nouragues-Parare	501	NIC380	tropicalis	Fruit	Tetragastris sp. (Burseraceae)	4.03946, -52.67566	2013-04-21
2013	Nouragues-Parare	502	NIC422	tropicalis	Fruit	Paullinia sp. (Sapindaceae)	4.03943, -52.67587	2013-04-21
2013	Nouragues-Parare	503			Fruit	Apeiba sp. (Tiliaceae)	4.03936, -52.67605	2013-04-21
2013	Nouragues-Parare	503			Flower		4.03936, -52.67605	2013-04-21
2013	Nouragues-Parare	503			Fruit		4.03936, -52.67605	2013-04-21
2013	Nouragues-Parare	503			Flower		4.03936, -52.67605	2013-04-21
2013	Nouragues-Parare	504	NIC312	tropicalis	Plant		4.03892, -52.67656	2013-04-21
2013	Nouragues-Parare	504			Other		4.03892, -52.67656	2013-04-21
2013	Nouragues-Parare	505			Fruit	Clusia sp.	4.03868, -52.67699	2013-04-21
2013	Nouragues-Parare	506	NIC382	tropicalis	Fruit		4.03801, -52.67711	2013-04-21
2013	Nouragues-Parare	507			Fruit		4.03772, -52.67726	2013-04-21
2013	Nouragues-Parare	508			Fruit		4.03739, -52.67742	2013-04-21
2013	Nouragues-Parare	509			Flower	Heliconia sp.	4.03681, -52.67732	2013-04-21
2013	Nouragues-Parare	510	NIC387	tropicalis	Fruit		4.03671, -52.67728	2013-04-21
2013	Nouragues-Parare	511	NIC367	briggsae	Fruit		4.03671, -52.67738	2013-04-21
2013	Nouragues-Parare	511			Fruit		4.03671, -52.67738	2013-04-21
2013	Nouragues-Parare	512			Fruit		4.03635, -52.67767	2013-04-21
2013	Nouragues-Parare	512			Fruit	Apeiba sp. (Tiliaceae)	4.03635, -52.67767	2013-04-21
2013	Nouragues-Parare	513	NIC419	briggsae	Fruit		4.03617, -52.67805	2013-04-21
2013	Nouragues-Parare	513	NIC365	tropicalis	Fruit		4.03617, -52.67805	2013-04-21
2013	Nouragues-Parare	514			Fruit		4.03559, -52.6781	2013-04-21
2013	Nouragues-Parare	514			Fruit		4.03559, -52.6781	2013-04-21
2013	Nouragues-Parare	514			Other		4.03559, -52.6781	2013-04-21
2013	Nouragues-Parare	514			Invertebrate		4.03559, -52.6781	2013-04-21
2013	Nouragues-Parare	515			Fruit	Clusia sp.	4.03527, -52.67773	2013-04-21
2013	Nouragues-Parare	515	NIC390	tropicalis	Fruit		4.03527, -52.67773	2013-04-21
2013	Nouragues-Parare	516			Fruit		4.03487, -52.67782	2013-04-21
2013	Nouragues-Parare	517			Fruit		4.03397, -52.67828	2013-04-21
2013	Nouragues-Parare	518			Other		4.03804, -52.67311	2013-04-22
2013	Nouragues-Parare	519			Other		4.03804, -52.67311	2013-04-22
2013	Nouragues-Parare	520	NIC370	nouraguensis	Fruit	Tetragastris sp. (Burseraceae)	4.0409, -52.67558	2013-04-22
2013	Nouragues-Parare	520	NIC371	nouraguensis	Fruit	Tetragastris sp. (Burseraceae)	4.0409, -52.67558	2013-04-22
2013	Nouragues-Parare	521			Fruit		4.03725, -52.67252	2013-04-22
2013	Nouragues-Parare	522	NIC314	tropicalis	Flower		4.03715, -52.67214	2013-04-22
2013	Nouragues-Parare	522			Humus		4.03715, -52.67214	2013-04-22
2013	Nouragues-Parare	523			Fruit		4.03711, -52.67208	2013-04-22
2013	Nouragues-Parare	524			Invertebrate		4.03714, -52.67182	2013-04-22
2013	Nouragues-Parare	525			Fruit		4.03732, -52.67153	2013-04-22
2013	Nouragues-Parare	526			Fruit	Clusia sp.	4.03738, -52.67155	2013-04-22
2013	Nouragues-Parare	526			Fruit		4.03738, -52.67155	2013-04-22
2013	Nouragues-Parare	527			Fruit		4.03723, -52.67135	2013-04-22
2013	Nouragues-Parare	528			Fruit		4.03714, -52.67109	2013-04-22
2013	Nouragues-Parare	528			Invertebrate		4.03714, -52.67109	2013-04-22
2013	Nouragues-Parare	528	NIC383	tropicalis	Fruit	Paullinia sp. (Sapindaceae)	4.03714, -52.67109	2013-04-22
2013	Nouragues-Parare	528	NIC375	tropicalis	Fruit	Paullinia sp. (Sapindaceae)	4.03714, -52.67109	2013-04-22
2013	Nouragues-Parare	528	NIC416	tropicalis	Fruit	Paullinia sp. (Sapindaceae)	4.03714, -52.67109	2013-04-22
2013	Nouragues-Parare	528			Fruit		4.03714, -52.67109	2013-04-22
2013	Nouragues-Parare	529	NIC391	tropicalis	Fruit		4.03715, -52.67126	2013-04-22
2013	Nouragues-Parare	530	NIC302	briggsae	Fruit	Tetragastris sp. (Burseraceae)	4.03706, -52.67086	2013-04-22
2013	Nouragues-Parare	530	NIC373	briggsae	Fruit	Paullinia sp. (Sapindaceae)	4.03706, -52.67086	2013-04-22
2013	Nouragues-Parare	530			Fruit		4.03706, -52.67086	2013-04-22
2013	Nouragues-Parare	531	NIC369	briggsae	Fruit		4.03712, -52.67044	2013-04-22
2013	Nouragues-Parare	531			Fruit		4.03712, -52.67044	2013-04-22
2013	Nouragues-Parare	531	NIC372	tropicalis	Fruit		4.03712, -52.67044	2013-04-22
2013	Nouragues-Parare	531			Fruit		4.03712, -52.67044	2013-04-22
2013	Nouragues-Parare	532	NIC292	briggsae	Flower		4.03715, -52.67086	2013-04-22
2013	Nouragues-Parare	533	NIC290	brenneri	Fruit	Citrus aurantifolia	4.03785, -52.67278	2013-04-22
2013	Nouragues-Parare	534	NIC374	tropicalis	Leaf litter/humus		4.03776, -52.67285	2013-04-22
2013	Nouragues-Parare	535			Flower	Heliconia sp.	4.03805, -52.67304	2013-04-22
2014	Nouragues-Parare	927a	NIC903	tropicalis	Plant stem	?	4.04877, -52.67666	16/8/14
2014	Nouragues-Parare	55	NIC904	tropicalis	Fruits	?	4.03117, -52.68019	18/8/14
2014	Nouragues-Parare	73	NIC905	tropicalis	Fruits	?	4.03799, -52.67317	19/8/14
2014	Nouragues-Parare	72	NIC906	briggsae	Fruits/Compost	-	4.03816, -52.6728	19/8/14
2014	Nouragues-Parare	926	NIC907	tropicalis	Plant stem	?	4.04842, -52.67683	16/8/14
2014	Nouragues-Parare	913	NIC908	tropicalis	Flowers	?	4.04372, -52.67704	16/8/14
2014	Nouragues-Parare	871a	NIC909	tropicalis	Flower	Heliconia sp.	4.03955, -52.67374	14/8/14
2014	Nouragues-Parare	931	NIC910	nouraguensis	Flowers	Clusia sp.	4.04129, -52.67623	16/8/14
2014	Nouragues-Parare	M18 (18)	NIC911	briggsae	Flowers	?	4.03721, -52.67052	15/8/14
2014	Nouragues-Parare	886.2	NIC912	tropicalis	Flowers	Clusia sp.	4.03711, -52.67206	15/8/14
2014	Nouragues-Parare	921	NIC913	tropicalis	Plant stem	?	4.04738, -52.67787	16/8/14
2014	Nouragues-Parare	915	NIC914	briggsae	Flowers	?	4.04392, -52.67719	16/8/14
2014	Nouragues-Parare	887c	NIC915	tropicalis	Flowers	?	4.03701, -52.67172	15/8/14
2014	Nouragues-Parare	870	NIC916	tropicalis	Flower	?	4.03928, -52.67371	14/8/14
2014	Nouragues-Parare	42	NIC917	tropicalis	Plant stem	Cecropia sp.	4.03446, -52.67816	18/8/14
2014	Nouragues-Parare	972b	NIC918	nouraguensis	Flowers	Clusia sp.	4.04251, -52.67814	17/8/14
2014	Nouragues-Parare	909	NIC919	briggsae	Flowers	Vine, Convulvulaceae (Ipomoea batatoides?)	4.04222, -52.67668	16/8/14
2014	Nouragues-Parare	962	NIC920	tropicalis	Plant stem	?	4.04232, -52.68144	17/8/14
2014	Nouragues-Parare	972d	NIC921	nouraguensis	Flowers	Clusia sp.	4.04251, -52.67814	17/8/14
2014	Nouragues-Parare	70	NIC922	brenneri	Fruits	Citrus aurantifolia	4.03797, -52.67256	19/8/14
2014	Nouragues-Parare	65a2	NIC923	tropicalis	Flowers	Clusia sp.	4.03149, -52.68573	18/8/14
2014	Nouragues-Parare	908	NIC924	brenneri	Faeces	-	4.038, -52.67293	15/8/14
2014	Nouragues-Parare	M23 (23)	NIC925	tropicalis	Flowers	Heliconia sp.	4.03975, -52.67435	15/8/14
2014	Nouragues-Parare	905	NIC926	tropicalis	Plant stem	?	4.03837, -52.67075	15/8/14
2014	Nouragues-Parare	964a (964)	NIC927	tropicalis	Flowers	?	4.04213, -52.68083	17/8/14
2014	Nouragues-Parare	62	NIC928	macrosperma	Flowers	?	4.03075, -52.68364	18/8/14
2014	Nouragues-Parare	933b	NIC929	tropicalis	Flowers	Heliconia sp.	4.04027, -52.67537	16/8/14
2014	Nouragues-Parare	65b1	NIC930	nouraguensis	Flowers	Clusia sp.	4.03149, -52.68573	18/8/14
2014	Nouragues-Parare	65b2	NIC931	nouraguensis	Flowers	Clusia sp.	4.03149, -52.68573	18/8/14
2014	Nouragues-Parare	987.1	NIC932	tropicalis	Fungus	?	4.0401, -52.67504	17/8/14
2014	Nouragues-Parare	957b	NIC933	tropicalis	Flowers	Clusia sp.	4.04237, -52.68256	17/8/14
2014	Nouragues-Parare	924	NIC934	tropicalis	Plant stem	Bromeliaceae	4.04783, -52.67766	16/8/14
2014	Nouragues-Parare	917c	NIC935	nouraguensis	Flowers	Clusia sp.	4.04526, -52.67804	16/8/14
2014	Nouragues-Parare	65a1	NIC936	tropicalis	Flowers	Clusia sp.	4.03149, -52.68573	18/8/14
2014	Nouragues-Parare	883.2	NIC937	nouraguensis	Flowers	?	4.03915, -52.67383	14/8/14
2014	Nouragues-Parare	44	NIC938	tropicalis	Flowers	Clusia sp.	4.03397, -52.67852	18/8/14
2014	Nouragues-Parare	54	NIC939	tropicalis	Fruits	?	4.03128, -52.68028	18/8/14
2014	Nouragues-Parare	59.2	NIC940	tropicalis	Flowers	Clusia sp.	4.03091, -52.68124	18/8/14
2014	Nouragues-Parare	869	NIC941	tropicalis	Fruit	Apeiba sp.	4.03687, -52.67743	13/8/14
2014	Nouragues-Parare	873.1	NIC942	tropicalis	Fruits	?	4.04007, -52.67494	14/8/14
2014	Nouragues-Parare	874	NIC943	tropicalis	Flowers	?	4.03976, -52.67534	14/8/14
2014	Nouragues-Parare	879	NIC944	tropicalis	Plant stem	Philodendron?	4.03799, -52.6772	14/8/14
2014	Nouragues-Parare	881	NIC945	tropicalis	Fruits	?	4.03707, -52.6772	14/8/14
2014	Nouragues-Parare	882.1	NIC946	tropicalis	Flowers	Pachira aquatica	4.03997, -52.67496	14/8/14
2014	Nouragues-Parare	882.2	NIC947	tropicalis	Flowers	Pachira aquatica	4.03997, -52.67496	14/8/14
2014	Nouragues-Parare	886.1	NIC948	tropicalis	Flowers	Clusia sp.	4.03711, -52.67206	15/8/14
2014	Nouragues-Parare	890	NIC949	tropicalis	Plant stem	Philodendron?	4.0372, -52.67027	15/8/14
2014	Nouragues-Parare	891	NIC950	tropicalis	Fruits	?	4.03734, -52.66988	15/8/14
2014	Nouragues-Parare	895	NIC951	tropicalis	Flowers	Vine, Convulvulaceae (Ipomoea batatoides?)	4.0385, -52.66777	15/8/14
2014	Nouragues-Parare	899	NIC952	tropicalis	Flowers	Vine, Convulvulaceae (Ipomoea batatoides?)	4.03894, -52.66867	15/8/14
2014	Nouragues-Parare	907	NIC953	tropicalis	Flowers	Clusia sp.	4.03828, -52.6715	15/8/14
2014	Nouragues-Parare	930	NIC955	tropicalis	Plant stem	?	4.04973, -52.67652	16/8/14
2014	Nouragues-Parare	987.2	NIC956	tropicalis	Fungus	?	4.0401, -52.67504	17/8/14
2014	Nouragues-Parare	993.1	NIC957	tropicalis	Fruits	?	4.03952, -52.67598	17/8/14
2014	Nouragues-Parare	41c	NIC958	tropicalis	Plant stem	Philodendron?	4.03502, -52.67796	18/8/14
2014	Nouragues-Parare	52b1	NIC959	tropicalis	Flowers	Clusia sp.	4.03201, -52.68039	18/8/14
2014	Nouragues-Parare	63b1-2	NIC960	tropicalis	Fruits	Clusia sp.	4.03085, -52.68408	18/8/14
2014	Nouragues-Parare	888a	NIC961	tropicalis	Flowers	Bromeliaceae?	4.03726, -52.67143	15/8/14
2014	Nouragues-Parare	896 (896.2)	NIC962	tropicalis	Flowers	?	4.03875, -52.6677	15/8/14
2014	Nouragues-Parare	57.1	NIC963	tropicalis	Flowers	Clusia sp.	4.03069, -52.68071	18/8/14
2014	Nouragues-Parare	887b2-1	NIC964	tropicalis	Plant stem	?	4.03701, -52.67172	15/8/14
2014	Nouragues-Parare	887b2-2	NIC965	tropicalis	Plant stem	?	4.03701, -52.67172	15/8/14
2014	Nouragues-Parare	858.2	NIC966	nouraguensis	Fruit	Ficus sp.	4.03976, -52.67399	13/8/14
2014	Nouragues-Parare	873.2	NIC967	tropicalis	Fruits	?	4.04007, -52.67494	14/8/14
2014	Nouragues-Parare	883.1	NIC968	nouraguensis	Flowers	?	4.03915, -52.67383	14/8/14
2014	Nouragues-Parare	993.2	NIC969	tropicalis	Fruits	?	4.03952, -52.67598	17/8/14
2014	Nouragues-Parare	63b1-1	NIC970	tropicalis	Fruits	Clusia sp.	4.03085, -52.68408	18/8/14
2014	Nouragues-Parare	972a	NIC971	nouraguensis	Flowers	Clusia sp.	4.04251, -52.67814	17/8/14
2014	Nouragues-Parare	887b1	NIC972	tropicalis	Plant stem	?	4.03701, -52.67172	15/8/14
2014	Nouragues-Parare	918b1	NIC1040	astrocarya (sp. 42)	Flowers	Astrocaryum sp.	4.04557, -52.67834	16/8/14
2014	Nouragues-Parare	918c1	NIC1043	astrocarya (sp. 42)	Flowers	Astrocaryum sp.	4.04557, -52.67834	16/8/14
2014	Nouragues-Parare	918c2-1	NIC1044	astrocarya (sp. 42)	Flowers	Astrocaryum sp.	4.04557, -52.67834	16/8/14
2014	Nouragues-Parare	918c2-2			Flowers	Astrocaryum sp.	4.04557, -52.67834	16/8/14
2014	Nouragues-Parare	918a			Flowers	Astrocaryum sp.	4.04557, -52.67834	16/8/14
2014	Nouragues-Parare	M22A (22a)			Flowers	-	4.0397, -52.67431	15/8/14
2014	Nouragues-Parare	39			Fruits	?	4.037, -52.67738	18/8/14
2014	Nouragues-Parare	43			Flowers	?	4.03437, -52.6784	18/8/14
2014	Nouragues-Parare	47			Fruits	?	4.03351, -52.67976	18/8/14
2014	Nouragues-Parare	49			Fruits	Apeiba sp.	4.0332, -52.6801	18/8/14
2014	Nouragues-Parare	53			Flowers	Clusia sp.	4.03191, -52.68024	18/8/14
2014	Nouragues-Parare	56			Fruits	Cecropia sp.	4.03114, -52.68038	18/8/14
2014	Nouragues-Parare	57.2			Flowers	Clusia sp.	4.03069, -52.68071	18/8/14
2014	Nouragues-Parare	59.1			Flowers	Clusia sp.	4.03091, -52.68124	18/8/14
2014	Nouragues-Parare	60.1			Flowers	Clusia sp.	4.03094, -52.68312	18/8/14
2014	Nouragues-Parare	60.2			Flowers	Clusia sp.	4.03094, -52.68312	18/8/14
2014	Nouragues-Parare	61			Fruits	Ficus sp.	4.03073, -52.68354	18/8/14
2014	Nouragues-Parare	67			Flowers	?	4.03135, -52.68538	18/8/14
2014	Nouragues-Parare	68			Fruits	Ficus sp.	4.03965, -52.67417	18/8/14
2014	Nouragues-Parare	71			Fruits	Anacardium sp.	4.03797, -52.67297	19/8/14
2014	Nouragues-Parare	74			Flowers	Centropogon sp. ?	4.03776, -52.673	19/8/14
2014	Nouragues-Parare	851			Fruit	?	4.03717, -52.66972	2014-12-08
2014	Nouragues-Parare	852			Plant stem	?	4.03733, -52.66957	2014-12-08
2014	Nouragues-Parare	854			Plant stem	Philodendron?	4.03702, -52.67068	2014-12-08
2014	Nouragues-Parare	855			Egg shell	?	4.03707, -52.67133	2014-12-08
2014	Nouragues-Parare	856			Fungus	?	4.03699, -52.67176	2014-12-08
2014	Nouragues-Parare	858.1			Fruit	Ficus sp.	4.03976, -52.67399	13/8/14
2014	Nouragues-Parare	859			Fruit	Cecropia sp.	4.03898, -52.66761	13/8/14
2014	Nouragues-Parare	865			Fruit	Cecropia sp.	4.03725, -52.67241	13/8/14
2014	Nouragues-Parare	872			Flower	Heliconia sp.	4.03969, -52.67444	14/8/14
2014	Nouragues-Parare	875			Fruits	Couratari sp. (Lecythidaceae)	4.03952, -52.67572	14/8/14
2014	Nouragues-Parare	876			Flowers	?	4.03891, -52.67649	14/8/14
2014	Nouragues-Parare	878			Plant stem	Philodendron?	4.03831, -52.67706	14/8/14
2014	Nouragues-Parare	880			Fruits	?	4.03783, -52.67733	14/8/14
2014	Nouragues-Parare	884			Faeces	-	4.03829, -52.67315	14/8/14
2014	Nouragues-Parare	892			Plant stem	Bromeliaceae	4.03735, -52.66966	15/8/14
2014	Nouragues-Parare	893			Plant stem	?	4.03732, -52.66939	15/8/14
2014	Nouragues-Parare	897			Plant stem	?	4.03905, -52.66801	15/8/14
2014	Nouragues-Parare	900			Plant stem	?	4.03876, -52.66874	15/8/14
2014	Nouragues-Parare	901			Flowers	Heliconia sp.	4.03873, -52.66925	15/8/14
2014	Nouragues-Parare	902			Fruits	?	4.03855, -52.66952	15/8/14
2014	Nouragues-Parare	903			Flowers	Clusia sp.	4.03856, -52.66967	15/8/14
2014	Nouragues-Parare	904			Flowers	Vine, Convulvulaceae (Ipomoea batatoides?)	4.03827, -52.67051	15/8/14
2014	Nouragues-Parare	906			Flowers	Vine, Convulvulaceae (Ipomoea batatoides?)	4.0383, -52.67081	15/8/14
2014	Nouragues-Parare	911			Fruits	?	4.04318, -52.67678	16/8/14
2014	Nouragues-Parare	914			Fruits	Couratari sp. (Lecythidaceae)	4.04388, -52.67722	16/8/14
2014	Nouragues-Parare	916			Plant stem	?	4.04413, -52.67742	16/8/14
2014	Nouragues-Parare	919			Flowers	Astrocaryum sp.	4.04613, -52.67823	16/8/14
2014	Nouragues-Parare	922			Flowers	?	4.04743, -52.67763	16/8/14
2014	Nouragues-Parare	925			Fruits	?	4.04808, -52.67715	16/8/14
2014	Nouragues-Parare	928			Fungus	?	4.04942, -52.67644	16/8/14
2014	Nouragues-Parare	929			Flowers	?	4.0497, -52.67652	16/8/14
2014	Nouragues-Parare	932			Flower	?	4.04066, -52.67607	16/8/14
2014	Nouragues-Parare	956			Fruits	?	4.04245, -52.68244	17/8/14
2014	Nouragues-Parare	958			Plant stem	Philodendron?	4.04234, -52.68219	17/8/14
2014	Nouragues-Parare	959			Plant stem	?	4.04237, -52.68209	17/8/14
2014	Nouragues-Parare	960			Flowers	?	4.04227, -52.68192	17/8/14
2014	Nouragues-Parare	961			Plant stem	?	4.04243, -52.68165	17/8/14
2014	Nouragues-Parare	965			Plant stem	Cecropia sp.	4.04236, -52.68063	17/8/14
2014	Nouragues-Parare	966			Flowers	?	4.04234, -52.68032	17/8/14
2014	Nouragues-Parare	967			Flowers	Vine, Convulvulaceae (Ipomoea batatoides?)	4.0423, -52.67997	17/8/14
2014	Nouragues-Parare	968			Plant stem	Bromeliaceae	4.04231, -52.67979	17/8/14
2014	Nouragues-Parare	969.1			Plant stem	Cecropia sp.	4.04236, -52.67948	17/8/14
2014	Nouragues-Parare	969.2			Plant stem	Cecropia sp.	4.04236, -52.67948	17/8/14
2014	Nouragues-Parare	971			Flowers	Vine, Convulvulaceae (Ipomoea batatoides?)	4.04236, -52.67867	17/8/14
2014	Nouragues-Parare	973			Flowers	?	4.04254, -52.67802	17/8/14
2014	Nouragues-Parare	974			Fruits	?	4.04263, -52.67775	17/8/14
2014	Nouragues-Parare	975			Fruits	?	4.04255, -52.6777	17/8/14
2014	Nouragues-Parare	976.1			Fruits	?	4.04271, -52.67727	17/8/14
2014	Nouragues-Parare	976.2			Fruits	?	4.04271, -52.67727	17/8/14
2014	Nouragues-Parare	40a			Flowers	Clusia sp.	4.03515, -52.67781	18/8/14
2014	Nouragues-Parare	40b			Flowers	?	4.03515, -52.67781	18/8/14
2014	Nouragues-Parare	41a			Flowers	?	4.03502, -52.67796	18/8/14
2014	Nouragues-Parare	41b			Fruits	same as 912a`	4.03502, -52.67796	18/8/14
2014	Nouragues-Parare	46a			Fruits	Clusia sp.	4.03383, -52.6793	18/8/14
2014	Nouragues-Parare	46b1			Fruits	Clusia sp.	4.03383, -52.6793	18/8/14
2014	Nouragues-Parare	46b2			Fruits	Clusia sp.	4.03383, -52.6793	18/8/14
2014	Nouragues-Parare	48--e2			Fruits	Cecropia sp.	4.03333, -52.67999	18/8/14
2014	Nouragues-Parare	48-e1			Fruits	Cecropia sp.	4.03333, -52.67999	18/8/14
2014	Nouragues-Parare	48a			Flowers	?	4.03333, -52.67999	18/8/14
2014	Nouragues-Parare	48b			Fruits	Cecropia sp.	4.03333, -52.67999	18/8/14
2014	Nouragues-Parare	48c			Fruits	Cecropia sp.	4.03333, -52.67999	18/8/14
2014	Nouragues-Parare	48d			Fruits	Cecropia sp.	4.03333, -52.67999	18/8/14
2014	Nouragues-Parare	50a			Flowers	Astrocaryum sp.	4.03285, -52.68015	18/8/14
2014	Nouragues-Parare	50c			Flowers	?	4.03285, -52.68015	18/8/14
2014	Nouragues-Parare	50d			Fruits	?	4.03285, -52.68015	18/8/14
2014	Nouragues-Parare	52a1			Flowers	Clusia sp.	4.03201, -52.68039	18/8/14
2014	Nouragues-Parare	52a2			Flowers	Clusia sp.	4.03201, -52.68039	18/8/14
2014	Nouragues-Parare	52b2			Flowers	Clusia sp.	4.03201, -52.68039	18/8/14
2014	Nouragues-Parare	63a1			Fruits	Clusia sp.	4.03085, -52.68408	18/8/14
2014	Nouragues-Parare	63a2			Fruits	Clusia sp.	4.03085, -52.68408	18/8/14
2014	Nouragues-Parare	63b2			Fruits	Clusia sp.	4.03085, -52.68408	18/8/14
2014	Nouragues-Parare	64a1			Fruits	?	4.03094, -52.68439	18/8/14
2014	Nouragues-Parare	64a2			Fruits	?	4.03094, -52.68439	18/8/14
2014	Nouragues-Parare	64b			Faeces	-	4.03094, -52.68439	18/8/14
2014	Nouragues-Parare	66a			Flowers	Clusia sp.	4.03205, -52.68626	18/8/14
2014	Nouragues-Parare	66b1			Flowers	Clusia sp.	4.03205, -52.68626	18/8/14
2014	Nouragues-Parare	66b2			Flowers	Clusia sp.	4.03205, -52.68626	18/8/14
2014	Nouragues-Parare	7a			Faeces	Howler monkeys?	4.0372, -52.67748	17/8/14
2014	Nouragues-Parare	7b			Faeces	Howler monkeys?	4.0372, -52.67748	17/8/14
2014	Nouragues-Parare	7c			Faeces	Howler monkeys?	4.0372, -52.67748	17/8/14
2014	Nouragues-Parare	853a			Fruit	?	4.03739, -52.6696	2014-12-08
2014	Nouragues-Parare	853b			Fruit	?	4.03739, -52.6696	2014-12-08
2014	Nouragues-Parare	871b			Flower	?	4.03955, -52.67374	14/8/14
2014	Nouragues-Parare	877a			Fruits	?	4.03869, -52.67703	14/8/14
2014	Nouragues-Parare	877b			Flowers	?	4.03869, -52.67703	14/8/14
2014	Nouragues-Parare	877c			Flowers	Clusia sp.	4.03869, -52.67703	14/8/14
2014	Nouragues-Parare	885a			Fruits	?	4.03719, -52.672	15/8/14
2014	Nouragues-Parare	885b			Flowers	Clusia sp.	4.03719, -52.672	15/8/14
2014	Nouragues-Parare	887a			Plant stem	Bromeliaceae	4.03701, -52.67172	15/8/14
2014	Nouragues-Parare	888b			Flowers	Clusia sp.	4.03726, -52.67143	15/8/14
2014	Nouragues-Parare	889a			Litter	-	4.0371, -52.67078	15/8/14
2014	Nouragues-Parare	889b			Litter	-	4.0371, -52.67078	15/8/14
2014	Nouragues-Parare	898a			Plant stem	Bromeliaceae	4.03891, -52.66832	15/8/14
2014	Nouragues-Parare	898b			Invertebrate	Orthoptera	4.03891, -52.66832	15/8/14
2014	Nouragues-Parare	912a			Fruits	?	4.04328, -52.67684	16/8/14
2014	Nouragues-Parare	912b			Plant stem	Cecropia sp.	4.04328, -52.67684	16/8/14
2014	Nouragues-Parare	917a			Flowers	Clusia sp.	4.04526, -52.67804	16/8/14
2014	Nouragues-Parare	917b			Flowers	Clusia sp.	4.04526, -52.67804	16/8/14
2014	Nouragues-Parare	917d			Flowers	Clusia sp.	4.04526, -52.67804	16/8/14
2014	Nouragues-Parare	917e			Flowers	?	4.04526, -52.67804	16/8/14
2014	Nouragues-Parare	920a			Fruits	Apeiba sp.	4.04602, -52.67754	16/8/14
2014	Nouragues-Parare	920b			Flowers	Astrocaryum sp.	4.04602, -52.67754	16/8/14
2014	Nouragues-Parare	920c			Flowers	Astrocaryum sp.	4.04602, -52.67754	16/8/14
2014	Nouragues-Parare	920d			Flowers	Astrocaryum sp.	4.04602, -52.67754	16/8/14
2014	Nouragues-Parare	923a			Fruits	Cecropia sp.	4.04752, -52.67772	16/8/14
2014	Nouragues-Parare	923b			Fruits	Cecropia sp.	4.04752, -52.67772	16/8/14
2014	Nouragues-Parare	927b			Fungus	?	4.04877, -52.67666	16/8/14
2014	Nouragues-Parare	933a			Flowers	Heliconia sp.	4.04027, -52.67537	16/8/14
2014	Nouragues-Parare	933c			Flowers	Heliconia sp.	4.04027, -52.67537	16/8/14
2014	Nouragues-Parare	934a			Flowers	Heliconia sp.	4.04036, -52.67523	16/8/14
2014	Nouragues-Parare	934b			Flowers	Heliconia sp.	4.04036, -52.67523	16/8/14
2014	Nouragues-Parare	934c			Flowers	Heliconia sp.	4.04036, -52.67523	16/8/14
2014	Nouragues-Parare	934e			Flowers	Heliconia sp.	4.04036, -52.67523	16/8/14
2014	Nouragues-Parare	935a			Flowers	Heliconia sp.	4.04021, -52.67518	16/8/14
2014	Nouragues-Parare	935c			Flowers	Heliconia sp.	4.04021, -52.67518	16/8/14
2014	Nouragues-Parare	957a1			Fruits	Clusia sp.	4.04237, -52.68256	17/8/14
2014	Nouragues-Parare	957a2			Fruits	Clusia sp.	4.04237, -52.68256	17/8/14
2014	Nouragues-Parare	957c			Fruits	Clusia sp.	4.04237, -52.68256	17/8/14
2014	Nouragues-Parare	963a			Flowers	?	4.04226, -52.68107	17/8/14
2014	Nouragues-Parare	963b			Plant stem	Cecropia sp.	4.04226, -52.68107	17/8/14
2014	Nouragues-Parare	964b			Flowers	?	4.04213, -52.68083	17/8/14
2014	Nouragues-Parare	970a			Flowers	Clusia sp.	4.04234, -52.67871	17/8/14
2014	Nouragues-Parare	970b			Fruits	Clusia sp.	4.04234, -52.67871	17/8/14
2014	Nouragues-Parare	970c			Flowers	Clusia sp.	4.04234, -52.67871	17/8/14
2014	Nouragues-Parare	972c			Flowers	Clusia sp.	4.04251, -52.67814	17/8/14
2014	Nouragues-Parare	M17			Plant stem	Philodendron?	4.03721, -52.67056	15/8/14
2014	Nouragues-Parare	M17b (17b)			Fruits	?	4.03721, -52.67056	15/8/14
2014	Nouragues-Parare	M19a			Invertebrate	-	4.03729, -52.67005	15/8/14
2014	Nouragues-Parare	M19b			Invertebrate	-	4.03729, -52.67005	15/8/14
2014	Nouragues-Parare	M22B			Fruits	Ficus sp.	4.0397, -52.67431	15/8/14
2014	Nouragues-Parare	894			Faeces	?	4.03739, -52.66897	2014-12-08
2014	Nouragues-Parare	910			Fruits	?	4.04309, -52.67669	16/8/14
2014	Nouragues-Parare	50b			Fruits	Ficus sp. ?	4.03285, -52.68015	18/8/14
2014	Nouragues-Parare	934d			Flowers	Heliconia sp.	4.04036, -52.67523	16/8/14
2014	Nouragues-Parare	935b			Fruits	?	4.04021, -52.67518	16/8/14
2014	Nouragues-Parare	45			Flowers	Clusia sp.	4.03392, -52.67878	18/8/14
2014	Nouragues-Parare	58			Fruits	?	4.03082, -52.68086	18/8/14
2014	Nouragues-Parare	957d			Fruits	Clusia sp.	4.04237, -52.68256	17/8/14
2015	Nouragues-Parare	372			Fruit	Apeiba sp.	4.03636003844439 ,-52.6778470259159	22/08/2015
2015	Nouragues-Parare	373			Fruit		4.03572997078299 ,-52.6781770214438	22/08/2015
2015	Nouragues-Parare	374	NIC1370	tropicalis	Fruit		4.0367430076003 ,-52.6771069876849	22/08/2015
2015	Nouragues-Parare	375			Fruit		4.03766996227204 ,-52.6774499751627	22/08/2015
2015	Nouragues-Parare	376a			Flower	Clusia sp.	4.03857101686298 ,-52.6770789921283	23/08/2015
2015	Nouragues-Parare	376b			Flower	Clusia sp.	4.03857101686298 ,-52.6770789921283	23/08/2015
2015	Nouragues-Parare	376c			Flower	Clusia sp.	4.03857101686298 ,-52.6770789921283	22/08/2015
2015	Nouragues-Parare	377a	NIC1381	tropicalis	Flower	Clusia sp.	4.03945698402822 ,-52.6758640352636	22/08/2015
2015	Nouragues-Parare	377b			Flower	Clusia sp.	4.03945698402822 ,-52.6758640352636	22/08/2015
2015	Nouragues-Parare	378	NIC1425	tropicalis	fruit		4.03997196815908 ,-52.6749369967728	22/08/2015
2015	Nouragues-Parare	379			Flower	Clusia sp.	4.04209099709987 ,-52.6748260203748	22/08/2015
2015	Nouragues-Parare	380			fruit		4.04234698042273 ,-52.6748130284249	22/08/2015
2015	Nouragues-Parare	381	NIC1373	briggsae	Flower		4.04093798249959 ,-52.6757770311087	22/08/2015
2015	Nouragues-Parare	382	NIC1371	tropicalis	Flower		4.0405820030719 ,-52.6757630333304	22/08/2015
2015	Nouragues-Parare	383	NIC1368	tropicalis	Fruit	Ficus sp.	4.03962696902453 ,-52.67437197268	22/08/2015
2015	Nouragues-Parare	384	NIC1383	tropicalis	Flower	Cecropia sp.	4.03890998102724 ,-52.6733850035816	22/08/2015
2015	Nouragues-Parare	385	NIC1382	tropicalis	Flower	Cecropia sp.	4.03844000771641 ,-52.6733470335602	22/08/2015
2015	Nouragues-Parare	386	NIC1435	nouraguensis	Fruit	Citrus sp.	4.03791395947337 ,-52.672645971179	23/08/2015
2013	Nouragues-Parare-Inselberg-Trail	475	NIC282	macrosperma	Fruit	Sapotaceae	4.08087, -52.68554	2013-04-21
2013	Nouragues-Parare-Inselberg-Trail	476			Fruit	Cecropia sp.2	4.08026, -52.68623	2013-04-21
2013	Nouragues-Parare-Inselberg-Trail	477	NIC417	tropicalis	Fruit	Tetragastris sp. (Burseraceae)	4.07829, -52.68732	2013-04-21
2013	Nouragues-Parare-Inselberg-Trail	477	NIC376	nouraguensis	Fruit	Tetragastris sp. (Burseraceae)	4.07829, -52.68732	2013-04-21
2013	Nouragues-Parare-Inselberg-Trail	478	NIC415	nouraguensis	Fruit	Tetragastris sp. (Burseraceae)	4.07664, -52.68806	2013-04-21
2013	Nouragues-Parare-Inselberg-Trail	479			Fruit	Tetragastris sp. (Burseraceae)	4.07576, -52.68981	2013-04-21
2013	Nouragues-Parare-Inselberg-Trail	480			Fruit	Tetragastris sp. (Burseraceae)	4.07513, -52.6921	2013-04-21
2013	Nouragues-Parare-Inselberg-Trail	480	NIC284	tropicalis	Plant		4.07513, -52.6921	2013-04-21
2013	Nouragues-Parare-Inselberg-Trail	481	NIC413	tropicalis	Fruit	Cecropia sp.2	4.07244, -52.69034	2013-04-21
2013	Nouragues-Parare-Inselberg-Trail	482	NIC281	nouraguensis	Fruit		4.07035, -52.68894	2013-04-21
2013	Nouragues-Parare-Inselberg-Trail	483			Flower		4.06872, -52.68772	2013-04-21
2013	Nouragues-Parare-Inselberg-Trail	484	NIC366	nouraguensis	Fruit	Tetragastris sp. (Burseraceae)	4.06517, -52.68409	2013-04-21
2013	Nouragues-Parare-Inselberg-Trail	485			Fruit		4.06483, -52.68356	2013-04-21
2013	Nouragues-Parare-Inselberg-Trail	486	NIC384	tropicalis	Fruit	Tetragastris sp. (Burseraceae)	4.06126, -52.67946	2013-04-21
2013	Nouragues-Parare-Inselberg-Trail	486	NIC414	nouraguensis	Fruit	Tetragastris sp. (Burseraceae)	4.06126, -52.67946	2013-04-21
2013	Nouragues-Parare-Inselberg-Trail	487			Fruit	Clusia sp.	4.05817, -52.67819	2013-04-21
2013	Nouragues-Parare-Inselberg-Trail	488			Fruit		4.05603, -52.67855	2013-04-21
2013	Nouragues-Parare-Inselberg-Trail	489	NIC379	nouraguensis	Fruit	Tetragastris sp. (Burseraceae)	4.05496, -52.67827	2013-04-21
2013	Nouragues-Parare-Inselberg-Trail	490			Invertebrate		4.05323, -52.67736	2013-04-21
2013	Nouragues-Parare-Inselberg-Trail	491	NIC368	briggsae	Fruit	Tetragastris sp. (Burseraceae)	4.0492, -52.67635	2013-04-21
2013	Nouragues-Parare-Inselberg-Trail	492			Fruit		4.04701, -52.67817	2013-04-21
2013	Nouragues-Parare-Inselberg-Trail	492	NIC393	tropicalis	Fruit		4.04701, -52.67817	2013-04-21
2013	Nouragues-Parare-Inselberg-Trail	493			Fruit	Tetragastris sp. (Burseraceae)	4.04452, -52.67773	2013-04-21
2013	Nouragues-Parare-Inselberg-Trail	494			Fruit		4.04315, -52.67695	2013-04-21
2015	Nouragues-Parare-Inselberg-Trail	366a	NIC1335	tropicalis	Flower	Astrocaryum sp.	4.08830001018941 ,-52.6812439598143	2015-08-20
2015	Nouragues-Parare-Inselberg-Trail	366b	NIC1336	tropicalis	Flower	Astrocaryum sp.	4.08830001018941 ,-52.6812439598143	2015-08-20
2015	Nouragues-Parare-Inselberg-Trail	366c	NIC1438	tropicalis	Flower	Astrocaryum sp.	4.08830001018941 ,-52.6812439598143	23/08/2015
2015	Nouragues-Parare-Inselberg-Trail	387	NIC1347	nouraguensis	Flower	Clusia sp.	4.04311099089682 ,-52.6767550315707	23/08/2015
2015	Nouragues-Parare-Inselberg-Trail	388			Fruit		4.04417498968541 ,-52.6774440240114	23/08/2015
2015	Nouragues-Parare-Inselberg-Trail	389			Fruit		4.044572962448 ,-52.6777639612555	23/08/2015
2015	Nouragues-Parare-Inselberg-Trail	390	NIC1361	nouraguensis	Flower	Clusia sp.	4.04524804092943 ,-52.6780200283974	23/08/2015
2015	Nouragues-Parare-Inselberg-Trail	391a	NIC1352	astrocarya (sp. 42)	Flower	Astrocaryum sp.	4.0460249595344 ,-52.678441973403	22/08/2015
2015	Nouragues-Parare-Inselberg-Trail	391b	NIC1444	nouraguensis	Flower	Astrocaryum sp.	4.0460249595344 ,-52.678441973403	22/08/2015
2015	Nouragues-Parare-Inselberg-Trail	392a	NIC1450	astrocarya (sp. 42)	Flower	Astrocaryum sp.	4.04646098613739 ,-52.678195964545	23/08/2015
2015	Nouragues-Parare-Inselberg-Trail	392b			Flower	Astrocaryum sp.	4.04646098613739 ,-52.678195964545	23/08/2015
2015	Nouragues-Parare-Inselberg-Trail	393a	NIC1333	astrocarya (sp. 42)	Flower	Astrocaryum sp.	4.04676902107894 ,-52.678307024762	23/08/2015
2015	Nouragues-Parare-Inselberg-Trail	393b	NIC1334	nouraguensis	Flower	Astrocaryum sp.	4.04676902107894 ,-52.678307024762	23/08/2015
2015	Nouragues-Parare-Inselberg-Trail	394a	NIC1427	nouraguensis	Flower	Astrocaryum sp.	4.04693900607526 ,-52.6781709864735	23/08/2015
2015	Nouragues-Parare-Inselberg-Trail	394b	NIC1351	briggsae	Flower	Astrocaryum sp.	4.04693900607526 ,-52.6781709864735	23/08/2015
2015	Nouragues-Parare-Inselberg-Trail	394c	NIC1350	astrocarya (sp. 42) LOST	Flower	Astrocaryum sp.	4.04693900607526 ,-52.6781709864735	23/08/2015
2015	Nouragues-Parare-Inselberg-Trail	394d	NIC1349	astrocarya (sp. 42)	Flower	Astrocaryum sp.	4.04693900607526 ,-52.6781709864735	23/08/2015
2015	Nouragues-Parare-Inselberg-Trail	395	NIC1341	tropicalis	Fruit	Cecropia sp.	4.04742901213467 ,-52.6776320300996	23/08/2015
2015	Nouragues-Parare-Inselberg-Trail	396a	NIC1384	tropicalis	Flower	Astrocaryum sp.	4.04796897433698 ,-52.6771440356969	23/08/2015
2015	Nouragues-Parare-Inselberg-Trail	396b			Flower	Astrocaryum sp.	4.04796897433698 ,-52.6771440356969	23/08/2015
2015	Nouragues-Parare-Inselberg-Trail	397a			Flower	Astrocaryum sp.	4.04825999401509 ,-52.6771479751914	23/08/2015
2015	Nouragues-Parare-Inselberg-Trail	397b	NIC1338	tropicalis	Flower	Astrocaryum sp.	4.04825999401509 ,-52.6771479751914	23/08/2015
2015	Nouragues-Parare-Inselberg-Trail	398a	NIC1436	tropicalis	Flower	Astrocaryum sp.	4.04851396568119 ,-52.676731981337	23/08/2015
2015	Nouragues-Parare-Inselberg-Trail	398b	NIC1343	tropicalis	Flower	Astrocaryum sp.	4.04851396568119 ,-52.676731981337	23/08/2015
2015	Nouragues-Parare-Inselberg-Trail	399a			Flower	Astrocaryum sp.	4.04861396178603 ,-52.6765490043908	23/08/2015
2015	Nouragues-Parare-Inselberg-Trail	399b	NIC1328	tropicalis	Flower	Astrocaryum sp.	4.04861396178603 ,-52.6765490043908	23/08/2015
2015	Nouragues-Parare-Inselberg-Trail	399c	NIC1332	astrocarya (sp. 42)	Flower	Astrocaryum sp.	4.04861396178603 ,-52.6765490043908	23/08/2015
2015	Nouragues-Parare-Inselberg-Trail	399d	NIC1337	tropicalis	Flower	Astrocaryum sp.	4.04861396178603 ,-52.6765490043908	23/08/2015
2015	Nouragues-Parare-Inselberg-Trail	400	NIC1430	tropicalis	Fruit		4.04946103692054 ,-52.6762739941477	23/08/2015
2015	Nouragues-Parare-Inselberg-Trail	401	NIC1345	nouraguensis	Flower		4.05180595815181 ,-52.6769850309938	23/08/2015
2015	Nouragues-Parare-Inselberg-Trail	402			Fruit		4.05272000469267 ,-52.6772919762879	23/08/2015
2015	Nouragues-Parare-Inselberg-Trail	403	NIC1359	tropicalis	Plant stem	Philodendron?	4.05317002907395 ,-52.6773870270699	23/08/2015
2015	Nouragues-Parare-Inselberg-Trail	404	NIC1442	briggsae	Flower		4.05508797615766 ,-52.6781770214438	23/08/2015
2015	Nouragues-Parare-Inselberg-Trail	405	NIC1344	tropicalis	Flower		4.05512703582644 ,-52.6781630236655	23/08/2015
2015	Nouragues-Parare-Inselberg-Trail	406a	NIC1433	tropicalis	No info		4.0557250007987 ,-52.6780450064688	23/08/2015
2015	Nouragues-Parare-Inselberg-Trail	406b	NIC1429	nouraguensis	No info		4.0557250007987 ,-52.6780450064688	23/08/2015
2015	Nouragues-Parare-Inselberg-Trail	408a	NIC1342	tropicalis	Flower	Astrocaryum sp.	4.05741797760128 ,-52.6789029780775	23/08/2015
2015	Nouragues-Parare-Inselberg-Trail	408b	NIC1355	tropicalis	Flower	Astrocaryum sp.	4.05741797760128 ,-52.6789029780775	23/08/2015
2015	Nouragues-Parare-Inselberg-Trail	409	NIC1363	tropicalis	Flower	Clusia sp.	4.05804896727204 ,-52.6782790292054	23/08/2015
2015	Nouragues-Parare-Inselberg-Trail	410			Flower	Clusia sp.	4.05827301554381 ,-52.6779709942638	23/08/2015
2015	Nouragues-Parare-Inselberg-Trail	411	NIC1431	nouraguensis	Flower		4.05879897996783 ,-52.6778269931674	23/08/2015
2015	Nouragues-Parare-Inselberg-Trail	412			Invertebrate		4.05904096551239 ,-52.6777140051126	23/08/2015
2015	Nouragues-Parare-Inselberg-Trail	413			Flower		4.05952895991504 ,-52.677575033158	23/08/2015
2015	Nouragues-Parare-Inselberg-Trail	414			Fruit		4.06149501912295 ,-52.6796160265803	23/08/2015
2015	Nouragues-Parare-Inselberg-Trail	415			Fruit		4.0622420143336 ,-52.6799890212714	23/08/2015
2015	Nouragues-Parare-Inselberg-Trail	416a	NIC1331	astrocarya (sp. 42)	Flower	Astrocaryum sp.	4.06284098513424 ,-52.6802419871091	23/08/2015
2015	Nouragues-Parare-Inselberg-Trail	416b	NIC1330	nouraguensis	Flower	Astrocaryum sp.	4.06284098513424 ,-52.6802419871091	23/08/2015
2015	Nouragues-Parare-Inselberg-Trail	417a			Flower	Astrocaryum sp.	4.06288096681237 ,-52.6802890095859	23/08/2015
2015	Nouragues-Parare-Inselberg-Trail	417b	NIC1437	astrocarya (sp. 42)	Flower	Astrocaryum sp.	4.06288096681237 ,-52.6802890095859	23/08/2015
2015	Nouragues-Parare-Inselberg-Trail	418a	NIC1385	astrocarya (sp. 42)	Flower	Astrocaryum sp.	4.06306000426411 ,-52.6805530395358	23/08/2015
2015	Nouragues-Parare-Inselberg-Trail	418b	NIC1329	astrocarya (sp. 42)	Flower	Astrocaryum sp.	4.06306000426411 ,-52.6805530395358	23/08/2015
2015	Nouragues-Parare-Inselberg-Trail	418c			Flower	Astrocaryum sp.	4.06306000426411 ,-52.6805530395358	23/08/2015
2015	Nouragues-Parare-Inselberg-Trail	418d	NIC1449	Non-Caenorhabditis	Flower	Astrocaryum sp.	4.06306000426411 ,-52.6805530395358	23/08/2015
2015	Nouragues-Parare-Inselberg-Trail	419a	NIC1339	astrocarya (sp. 42)	Flower	Astrocaryum sp.	4.0630829706788 ,-52.6805210206657	23/08/2015
2015	Nouragues-Parare-Inselberg-Trail	419b	NIC1340	nouraguensis	Flower	Astrocaryum sp.	4.0630829706788 ,-52.6805210206657	23/08/2015
2015	Nouragues-Parare-Inselberg-Trail	420	NIC1353	nouraguensis	Flower		4.06356702558696 ,-52.6829670276492	23/08/2015
2015	Nouragues-Parare-Inselberg-Trail	421	NIC1356	briggsae	Fruit		4.06495498493313 ,-52.6839649770408	23/08/2015
2015	Nouragues-Parare-Inselberg-Trail	422a	NIC1447	tropicalis	Flower	Astrocaryum sp.	4.06562101095914 ,-52.6847190130501	23/08/2015
2015	Nouragues-Parare-Inselberg-Trail	422b	NIC1448	astrocarya (sp. 42)	Flower	Astrocaryum sp.	4.06562101095914 ,-52.6847190130501	23/08/2015
2015	Nouragues-Parare-Inselberg-Trail	423	NIC1445	nouraguensis	Flower		4.06726696528494 ,-52.6861900370568	23/08/2015
2015	Nouragues-Parare-Inselberg-Trail	424a	NIC1434	tropicalis	Flower	Clusia sp.	4.06776702962815 ,-52.6868780236691	23/08/2015
2015	Nouragues-Parare-Inselberg-Trail	424b	NIC1364	nouraguensis	Flower	Clusia sp.	4.06776702962815 ,-52.6868780236691	23/08/2015
2015	Nouragues-Parare-Inselberg-Trail	425	NIC1354	tropicalis	Fruit		4.07157501205801 ,-52.6897009648382	23/08/2015
2015	Nouragues-Parare-Inselberg-Trail	426a	NIC1362	nouraguensis	Flower	Clusia sp.	4.07371097244322 ,-52.6920400187373	23/08/2015
2015	Nouragues-Parare-Inselberg-Trail	426b	NIC1366	nouraguensis	Flower	Clusia sp.	4.07371097244322 ,-52.6920400187373	23/08/2015
2015	Nouragues-Parare-Inselberg-Trail	427a	NIC1358	nouraguensis	Flower	Clusia sp.	4.07444598153233 ,-52.6923740375787	23/08/2015
2015	Nouragues-Parare-Inselberg-Trail	427b	NIC1357	nouraguensis	Flower	Clusia sp.	4.07444598153233 ,-52.6923740375787	23/08/2015
2015	Nouragues-Parare-Inselberg-Trail	427c	NIC1365	nouraguensis	Flower	Clusia sp.	4.07444598153233 ,-52.6923740375787	23/08/2015
2015	Nouragues-Parare-Inselberg-Trail	428			Flower		4.07525097951292 ,-52.6908119861036	23/08/2015
2015	Nouragues-Parare-Inselberg-Trail	429	NIC1346	nouraguensis	Flower	Clusia sp.	4.07547796145081 ,-52.6904150191694	23/08/2015
2015	Nouragues-Parare-Inselberg-Trail	430	NIC1348	tropicalis	Flower	Clusia sp.	4.07599596306681 ,-52.6893060095608	23/08/2015
2015	Nouragues-Parare-Inselberg-Trail	431	NIC1367	nouraguensis	Flower	Clusia sp.	4.07772598788142 ,-52.6877599675208	23/08/2015
2015	Nouragues-Parare-Inselberg-Trail	432	NIC1360	nouraguensis	Flower	Clusia sp.	4.07932299189269 ,-52.6867460086941	23/08/2015
2015	Nouragues-Parare-Inselberg-Trail	433			Fruit		4.07967897132039 ,-52.6865890156477	23/08/2015
2015	Nouragues-Parare-Inselberg-Trail	434			Fruit		4.08025497570633 ,-52.68608501181	23/08/2015
