# Supplementary material for: Ephemeral-habitat colonization and neotropical species richness of Caenorhabditis nematodes
Source: BMC Ecol. 2017 Dec 19;17:43. doi: 10.1186/s12898-017-0150-z (PMC5738176; doi:10.1186/s12898-017-0150-z)
Supplement: Supplementary file 11 — Additional file 11. List of substrate samples and Caenorhabditis isolates collected in the coastal regions of French Guiana and in the area of Saul in central French Guiana (2013, 2015) (N=457). [file 12898_2017_150_MOESM11_ESM.xlsx]

## Sheet: all FG (N=457)
Year	Locality	Sample ID	Strain	species	Landscape	Substrate type	Substrate Taxon	Latitude, Longitude	Sampling Date
2013	Macouria	554			Rural garden	Flower	Heliconia sp.	4.95189, -52.49269	2013-04-25
2013	Macouria	555	NIC363	tropicalis	Rural garden	Fruit		4.95234, -52.49148	2013-04-25
2013	Macouria	556			Rural garden	Fruit		4.95105, -52.49005	2013-04-25
2013	Macouria	557			Rural garden	Fruit		4.95133, -52.4916	2013-04-25
2013	T'leuyu reserve, Kourou	269			Forest	Fruit		5.11833, -52.73277	2013-04-13
2013	T'leuyu reserve, Kourou	270			Forest	Fruit		5.11683, -52.7324	2013-04-13
2013	T'leuyu reserve, Kourou	271			Forest	Fruit		5.11602, -52.73244	2013-04-13
2013	T'leuyu reserve, Kourou	272	NIC323	briggsae	Forest	Fruit		5.11538, -52.73217	2013-04-13
2013	T'leuyu reserve, Kourou	272			Forest	Fruit		5.11538, -52.73217	2013-04-13
2013	T'leuyu reserve, Kourou	273			Forest	Fruit	Clusia sp.	5.1142, -52.73188	2013-04-13
2013	T'leuyu reserve, Kourou	273			Forest	Flower	Clusia sp. ?	5.1142, -52.73188	2013-04-13
2013	T'leuyu reserve, Kourou	274	NIC399	briggsae	Forest	Fruit		5.11396, -52.73218	2013-04-13
2013	T'leuyu reserve, Kourou	274	NIC377	briggsae	Forest	Fruit		5.11396, -52.73218	2013-04-13
2013	T'leuyu reserve, Kourou	274	NIC398	briggsae	Forest	Fruit		5.11396, -52.73218	2013-04-13
2013	T'leuyu reserve, Kourou	275			Forest	Fruit		5.11338, -52.73241	2013-04-13
2013	T'leuyu reserve, Kourou	276	NIC326	nouraguensis	Forest	Fruit		5.11268, -52.73184	2013-04-13
2013	T'leuyu reserve, Kourou	276			Forest	Fruit		5.11268, -52.73184	2013-04-13
2013	T'leuyu reserve, Kourou	277			Forest	Fruit		5.11216, -52.73072	2013-04-13
2013	T'leuyu reserve, Kourou	277			Forest	Leaf litter		5.11216, -52.73072	2013-04-13
2013	T'leuyu reserve, Kourou	277			Forest	Wood/Humus		5.11216, -52.73072	2013-04-13
2013	T'leuyu reserve, Kourou	277			Forest	Leaf litter/humus		5.11216, -52.73072	2013-04-13
2013	T'leuyu reserve, Kourou	277			Forest	Fruit		5.11216, -52.73072	2013-04-13
2013	T'leuyu reserve, Kourou	278			Forest	Fruit		5.11642, -52.73256	2013-04-13
2013	T'leuyu reserve, Kourou	279	NIC317	briggsae	Forest	Flower		5.11739, -52.73256	2013-04-13
2013	T'leuyu reserve, Kourou	280			Forest	Flower	Heliconia sp.	5.11836, -52.7329	2013-04-13
2013	T'leuyu reserve, Kourou	280			Forest	Flower	Heliconia sp.	5.11836, -52.7329	2013-04-13
2013	T'leuyu reserve, Kourou	280			Forest	Flower	Heliconia sp.	5.11836, -52.7329	2013-04-13
2013	T'leuyu reserve, Kourou	281			Rural garden	Flower	Musa sp.	5.11919, -52.73234	2013-04-13
2013	T'leuyu reserve, Kourou	281			Rural garden	Flower	Musa sp.	5.11919, -52.73234	2013-04-13
2013	Sentier St. Elie	282			Forest	Fruit		5.29222, -53.05393	2013-04-13
2013	Sentier St. Elie	282			Forest	Leaf litter		5.29222, -53.05393	2013-04-13
2013	Sentier St. Elie	282			Forest	Fruit		5.29222, -53.05393	2013-04-13
2013	Sentier St. Elie	283			Forest	Flower	Clusia sp. ?	5.29232, -53.05419	2013-04-13
2013	Sentier St. Elie	284			Forest	Fruit		5.29199, -53.05429	2013-04-13
2013	Sentier St. Elie	284			Forest	Fruit	Ormosia sp.	5.29199, -53.05429	2013-04-13
2013	Sentier St. Elie	285			Forest	Fruit	Micropholis guyanensis (Sapotaceae)	5.29166, -53.0548	2013-04-13
2013	Sentier St. Elie	285			Forest	Fruit		5.29166, -53.0548	2013-04-13
2013	Sentier St. Elie	286	NIC378	tropicalis	Forest	Fruit	Simaba morettii	5.29111, -53.05539	2013-04-13
2013	Sentier St. Elie	286	NIC389	tropicalis	Forest	Fruit	Simaba morettii	5.29111, -53.05539	2013-04-13
2013	Sentier St. Elie	286	NIC322	tropicalis	Forest	Fruit		5.29111, -53.05539	2013-04-13
2013	Sentier St. Elie	286			Forest	Fruit		5.29111, -53.05539	2013-04-13
2013	Sentier St. Elie	286			Forest	Leaf litter		5.29111, -53.05539	2013-04-13
2013	Sentier St. Elie	286			Forest	Flower	Heliconia sp.	5.29111, -53.05539	2013-04-13
2013	Sentier St. Elie	287	NIC320	nouraguensis	Forest	Flower		5.29108, -53.05552	2013-04-13
2013	Sentier St. Elie	287	NIC308	nouraguensis	Forest	Flower		5.29108, -53.05552	2013-04-13
2013	Sentier St. Elie	288	NIC406	nouraguensis	Forest	Fruit		5.29086, -53.05596	2013-04-13
2013	Sentier St. Elie	288			Forest	Fruit		5.29086, -53.05596	2013-04-13
2013	Sentier St. Elie	288			Forest	Fruit		5.29086, -53.05596	2013-04-13
2013	Sentier St. Elie	288	NIC319	nouraguensis	Forest	Fruit		5.29086, -53.05596	2013-04-13
2013	Sentier St. Elie	288			Forest	Fruit/leaf litter		5.29086, -53.05596	2013-04-13
2013	Sentier St. Elie	289			Forest	Fruit	Pradosia ptychandra (Sapotaceae)	5.29084, -53.05575	2013-04-13
2013	Sentier St. Elie	289			Forest	Leaf litter		5.29084, -53.05575	2013-04-13
2013	Sentier St. Elie	289			Forest	Fruit		5.29084, -53.05575	2013-04-13
2013	Sentier St. Elie	289			Forest	Invertebrate		5.29084, -53.05575	2013-04-13
2013	Aire de Morpio, Iracoubo	290			picnic area	Fruit		5.49033, -53.30421	2013-04-13
2013	Aire de Morpio, Iracoubo	290			picnic area	Leaf litter/humus		5.49033, -53.30421	2013-04-13
2013	Angoulème	292			Forest	Fruit	Apeiba sp. (Tiliaceae)	5.41045, -53.65474	2013-04-13
2013	Angoulème	292			Forest	Fruit		5.41045, -53.65474	2013-04-13
2013	Angoulème	293	NIC404	tropicalis	Forest	Flower	Heliconia sp.	5.41011, -53.65462	2013-04-13
2013	Angoulème	293	NIC403	tropicalis	Forest	Flower	Heliconia sp.	5.41011, -53.65462	2013-04-13
2013	Angoulème	293	NIC405	tropicalis	Forest	Flower	Heliconia sp.	5.41011, -53.65462	2013-04-13
2013	Angoulème	293	NIC409	tropicalis	Forest	Flower	Heliconia sp.	5.41011, -53.65462	2013-04-13
2013	Angoulème	294			Forest	Fruit		5.40908, -53.65443	2013-04-13
2013	Angoulème	294			Forest	Fruit		5.40908, -53.65443	2013-04-13
2013	Angoulème	294			Forest	Fruit		5.40908, -53.65443	2013-04-13
2013	Angoulème	294			Forest	Fruit	Inga sp.	5.40908, -53.65443	2013-04-13
2013	Angoulème	295			Forest	Fruit	Clusia sp.	5.4088, -53.65382	2013-04-13
2013	Angoulème	296			Forest	Fruit	Cecropia sp.	5.40879, -53.65363	2013-04-13
2013	Angoulème	296			Forest	Fruit	Cecropia sp.	5.40879, -53.65363	2013-04-13
2013	Angoulème	297			Forest	Fruit		5.40798, -53.65353	2013-04-13
2013	Angoulème	298			Forest	Fruit		5.40798, -53.65348	2013-04-13
2013	Angoulème	299	NIC338	nouraguensis	Forest	Fruit		5.40814, -53.65328	2013-04-13
2013	Angoulème	300	NIC336	nouraguensis	Forest	Fruit		5.40812, -53.65287	2013-04-13
2013	Angoulème	300	NIC337	nouraguensis	Forest	Fruit		5.40812, -53.65287	2013-04-13
2013	Angoulème	300			Forest	Fruit		5.40812, -53.65287	2013-04-13
2013	Angoulème	300			Forest	Fruit		5.40812, -53.65287	2013-04-13
2013	Angoulème	300			Forest	Fruit		5.40812, -53.65287	2013-04-13
2013	Angoulème	301			Forest	Fruit		5.40828, -53.65229	2013-04-13
2013	Angoulème	302	NIC408	tropicalis	Forest	Fruit		5.40848, -53.65181	2013-04-13
2013	Angoulème	302	NIC427	nouraguensis	Forest	Fruit		5.40848, -53.65181	2013-04-13
2013	Angoulème	303			Forest	Fruit		5.40852, -53.65192	2013-04-13
2013	Angoulème	304			Forest	Fruit	Clusia sp.	5.40907, -53.65188	2013-04-13
2013	Angoulème	304	NIC386	tropicalis	Forest	Fruit	Clusia sp.	5.40907, -53.65188	2013-04-13
2013	Angoulème	305			Forest	Fruit		5.40923, -53.65178	2013-04-13
2013	Angoulème	306			Forest	Fruit		5.40978, -53.65182	2013-04-13
2013	Angoulème	307			Forest	Fruit		5.41051, -53.65177	2013-04-13
2013	Angoulème	308			Forest	Fruit		5.41083, -53.65157	2013-04-13
2013	Angoulème	309			Forest	Fruit		5.41102, -53.65158	2013-04-13
2013	Angoulème	310			Forest	Fruit	Clusia sp.	5.41141, -53.65107	2013-04-13
2013	Angoulème	311			Forest	Fruit		5.41156, -53.65086	2013-04-13
2013	Angoulème	312			Forest	Fruit	Eulerpa sp.	5.41381, -53.65438	2014-04-14
2013	Angoulème	312			Forest	Fruit		5.41381, -53.65438	2014-04-14
2013	Angoulème	313	NIC407	tropicalis	Forest	Fruit		5.41418, -53.65416	2014-04-14
2013	Angoulème	314			Forest	Fungus		5.41458, -53.65378	2014-04-14
2013	Angoulème	314			Forest	Fruit		5.41458, -53.65378	2014-04-14
2013	Angoulème	315			Forest	Fruit		5.41496, -53.65336	2014-04-14
2013	Angoulème	315			Forest	Flower	Heliconia sp.	5.41496, -53.65336	2014-04-14
2013	Angoulème	315			Forest	Moss		5.41496, -53.65336	2014-04-14
2013	Angoulème	316			Forest	Fruit		5.41458, -53.6518	2014-04-14
2013	Angoulème	317			Forest	Fruit		5.41327, -53.65011	2014-04-14
2013	Angoulème	318	NIC339	tropicalis	Forest	Fruit		5.41305, -53.65004	2014-04-14
2013	Angoulème	319			Forest	Fruit		5.41158, -53.65014	2014-04-14
2013	Angoulème	320			Forest	Fruit		5.41127, -53.64951	2014-04-14
2013	Angoulème	321			Forest	Flower	Heliconia sp.	5.41128, -53.64839	2014-04-14
2013	Angoulème	321			Forest	Flower	Heliconia sp.	5.41128, -53.64839	2014-04-14
2013	Angoulème	322			Forest	Leaf litter		5.41136, -53.64799	2014-04-14
2013	Angoulème	323			Forest	Flower		5.40973, -53.64754	2014-04-14
2013	Angoulème	324			Forest	Fruit	Cecropia sp.	5.4084, -53.64662	2014-04-14
2013	Angoulème	324			Forest	Fruit	Cecropia sp.	5.4084, -53.64662	2014-04-14
2013	Angoulème	325			Forest	Fruit		5.40805, -53.64599	2014-04-14
2013	Angoulème	326	NIC392	briggsae	Forest	Fruit		5.40779, -53.64583	2014-04-14
2013	Angoulème	327			Forest	Fruit	Cecropia sp.	5.40772, -53.64565	2014-04-14
2013	Angoulème	328			Forest	Fruit	Clusia sp.	5.40683, -53.64406	2014-04-14
2013	Angoulème	328			Forest	Fruit		5.40683, -53.64406	2014-04-14
2013	Angoulème	329			Forest	Moss		5.40676, -53.64276	2014-04-14
2013	Angoulème	330			Forest	Fruit		5.40672, -53.6428	2014-04-14
2013	Angoulème	331			Forest	Fruit		5.40668, -53.64326	2014-04-14
2013	Angoulème	332			Forest	Fruit	Clusia sp.	5.40657, -53.6436	2014-04-14
2013	Angoulème	333			Forest	Fungus		5.4074, -53.64501	2014-04-14
2013	Angoulème	333	NIC340	briggsae	Forest	Flower		5.4074, -53.64501	2014-04-14
2013	Angoulème	334			Forest	Fruit	Cecropia sp.	5.41114, -53.64815	2014-04-14
2013	Angoulème	335			Forest	Leaf litter/humus		5.41135, -53.65008	2014-04-14
2013	Angoulème	335			Forest	Fruit		5.41135, -53.65008	2014-04-14
2013	Angoulème	336			Forest	Fruit		5.41468, -53.6522	2014-04-14
2013	Angoulème	337			Forest	Fruit		5.41494, -53.6532	2014-04-14
2013	Angoulème	338	NIC424	tropicalis	Forest	Fruit		5.41432, -53.65382	2014-04-14
2013	Angoulème	339	NIC341	briggsae	Forest	Fruit	palm fruits	5.41346, -53.65433	2014-04-14
2013	Angoulème	340	NIC343	briggsae	Rural garden	Flower		5.41134, -53.65517	2014-04-14
2013	Angoulème	340			Rural garden	Fruit	Citrus maxima	5.41134, -53.65517	2014-04-14
2013	Angoulème	341	NIC342	brenneri	Rural garden	Fruit	Citrus maxima	5.41159, -53.65494	2014-04-14
2013	Angoulème	342			Rural garden	Fruit	Bixa orellana	5.41183, -53.65465	2014-04-14
2013	Angoulème	343			Rural garden	Flower	Musa sp.	5.41139, -53.65456	2014-04-14
2013	Angoulème	344			Rural garden	Flower	Mangifera sp.	5.41139, -53.6546	2014-04-14
2013	Angoulème	345	NIC426	tropicalis	Rural garden	Leaf Litter		5.41125, -53.65478	2014-04-14
2013	Angoulème	346			Rural garden	Leaf Litter		5.41124, -53.65501	2014-04-14
2013	Angoulème	347			Rural garden	Flower	Etlingera elatior	5.41121, -53.65542	2014-04-14
2013	Angoulème	348			Rural garden	Fruit	Nephelium sp.	5.41095, -53.65533	2014-04-14
2013	Angoulème	348			Rural garden	Flower		5.41095, -53.65533	2014-04-14
2013	Angoulème	349			Rural garden	Fruit	Nephelium sp.	5.41027, -53.656	2014-04-14
2013	Angoulème	350	NIC344	tropicalis	Rural garden	Fruit		5.41063, -53.6564	2014-04-14
2013	Angoulème	350			Rural garden	Fruit		5.41063, -53.6564	2014-04-14
2013	Angoulème	351			Rural garden	Fruit		5.41072, -53.65638	2014-04-14
2013	Angoulème	351			Rural garden	Fruit		5.41072, -53.65638	2014-04-14
2013	Angoulème	352	NIC420	tropicalis	Rural garden	Flower	Heliconia sp.	5.41089, -53.6565	2014-04-14
2013	Angoulème	353			Rural garden	Leaf litter/humus		5.41092, -53.65644	2014-04-14
2013	Angoulème	354			Rural garden	Flower	Heliconia sp.	5.41079, -53.65639	2014-04-14
2013	Angoulème	354			Rural garden	Flower	Heliconia sp.	5.41079, -53.65639	2014-04-14
2013	Angoulème	354			Rural garden	Flower	Heliconia sp.	5.41079, -53.65639	2014-04-14
2013	Angouleme	Angouleme			Rural garden	Invertebrate		5.410267, -53.655154	2013-04-14
2013	Mana	355			Forest	Leaf Litter		5.534, -53.56515	2013-04-15
2013	Mana	356			Forest	Fruit/leaf litter		5.53472, -53.56404	2013-04-15
2013	Mana	357			Forest	Moss/Wood		5.53482, -53.564	2013-04-15
2013	Mana	358			Forest	Fruit		5.53507, -53.56387	2013-04-15
2013	Mana	359			Forest	Fruit		5.53523, -53.56361	2013-04-15
2013	Mana	360	NIC309	briggsae	Forest	Flower		5.53529, -53.56336	2013-04-15
2013	Mana	360	NIC325	briggsae	Forest	Fruit		5.53529, -53.56336	2013-04-15
2013	Mana	360			Forest	Fruit		5.53529, -53.56336	2013-04-15
2013	Mana	361	NIC425	tropicalis	Forest	Flower		5.53544, -53.5634	2013-04-15
2013	Mana	362	NIC310	castelli	Forest	Fruit		5.53611, -53.56234	2013-04-15
2013	Mana	363			Forest	Fruit		5.53625, -53.56217	2013-04-15
2013	Mana	363			Forest	Fruit		5.53625, -53.56217	2013-04-15
2013	Mana	364			Forest	Fruit		5.53636, -53.56113	2013-04-15
2013	Mana	364			Forest	Leaf litter/humus		5.53636, -53.56113	2013-04-15
2013	Mana	365			Forest	Fruit		5.5359, -53.5608	2013-04-15
2013	Mana	366			Forest	Fruit		5.5359, -53.56092	2013-04-15
2013	Mana	367			Forest	Plant/humus		5.53576, -53.5612	2013-04-15
2013	Mana	368			Forest	Moss/humus		5.53543, -53.56138	2013-04-15
2013	Mana	369	NIC321	tropicalis	Forest	Fruit		5.53515, -53.56151	2013-04-15
2013	Mana	369	NIC324	tropicalis	Forest	Fruit		5.53515, -53.56151	2013-04-15
2013	Mana	370			Forest	Fruit		5.53511, -53.56161	2013-04-15
2013	Mana	371			Forest	Fruit	palm?	5.53464, -53.56206	2013-04-15
2013	Mana	372			Forest	Fruit		5.53419, -53.56245	2013-04-15
2013	Mana	372			Forest	Fruit		5.53419, -53.56245	2013-04-15
2013	Mana	373			Forest	Fruit		5.53407, -53.56274	2013-04-15
2013	AwalaYalimapo	374	NIC333	briggsae	Forest	Fruit		5.72705, -53.89122	2013-04-15
2013	AwalaYalimapo	375	NIC400	briggsae	Forest	Fruit		5.72711, -53.89076	2013-04-15
2013	AwalaYalimapo	376			Forest	Flower	Cecropia sp.	5.7286, -53.88987	2013-04-15
2013	AwalaYalimapo	377			Forest	Fruit		5.72877, -53.88992	2013-04-15
2013	AwalaYalimapo	377	NIC327	briggsae	Forest	Fruit		5.72877, -53.88992	2013-04-15
2013	AwalaYalimapo	377			Forest	Fruit		5.72877, -53.88992	2013-04-15
2013	AwalaYalimapo	379			Forest	Flower	Cecropia sp.	5.72889, -53.8901	2013-04-15
2013	AwalaYalimapo	379			Forest	Invertebrate	Cecropia sp.	5.72889, -53.8901	2013-04-15
2013	AwalaYalimapo	379	NIC330	briggsae	Forest	Fruit		5.72889, -53.8901	2013-04-15
2013	AwalaYalimapo	381			Forest	Fruit		5.72896, -53.89008	2013-04-15
2013	AwalaYalimapo	381	NIC402	briggsae	Forest	Fruit		5.72896, -53.89008	2013-04-15
2013	AwalaYalimapo	381			Forest	Fruit		5.72896, -53.89008	2013-04-15
2013	AwalaYalimapo	382	NIC332	briggsae	Forest	Fruit		5.72914, -53.89023	2013-04-15
2013	AwalaYalimapo	383	NIC329	briggsae	Forest	Fruit		5.72963, -53.89118	2013-04-15
2013	AwalaYalimapo	384			Forest	Fruit		5.73029, -53.89217	2013-04-15
2013	AwalaYalimapo	385	NIC331	briggsae	Forest	Fruit		5.73057, -53.89241	2013-04-15
2013	AwalaYalimapo	385			Forest	Fruit		5.73057, -53.89241	2013-04-15
2013	AwalaYalimapo	386	NIC335	brenneri	Beach	Fruit		5.74265, -53.95095	2013-04-15
2013	AwalaYalimapo	386	NIC334	brenneri	Beach	Fruit		5.74265, -53.95095	2013-04-15
2015	Saül	147			Forest	Flower		3.621703014, -53.20862501	10/08/2015
2015	Saül	148			Forest	Flower		3.620318994, -53.20817498	10/08/2015
2015	Saül	149	NIC1301	tropicalis	Forest	Flower		3.620189996, -53.20809804	10/08/2015
2015	Saül	150			Forest	Fruit	Cecropia sp.	3.617979018, -53.208278	10/08/2015
2015	Saül	151			Forest	Flower		3.617657991, -53.20845704	10/08/2015
2015	Saül	152a	NIC1413	briggsae	Forest	Fruit		3.616456026, -53.20972002	10/08/2015
2015	Saül	152b	NIC1302	briggsae	Forest	Fruit		3.616456026, -53.20972002	10/08/2015
2015	Saül	153a			Forest	Fruit	Cecropia sp.	3.613636019, -53.21345902	10/08/2015
2015	Saül	153b			Forest	Fruit	Cecropia sp.	3.613636019, -53.21345902	10/08/2015
2015	Saül	153c			Forest	Fruit	Cecropia sp.	3.613636019, -53.21345902	10/08/2015
2015	Saül	153d			Forest	Fruit	Cecropia sp.	3.613636019, -53.21345902	10/08/2015
2015	Saül	154			Forest	Fruit		3.612718033, -53.21482996	10/08/2015
2015	Saül	155			Forest	Flower	Clusia sp.	3.612541007, -53.21488998	10/08/2015
2015	Saül	156			Forest	Fruit		3.612429025, -53.21482996	10/08/2015
2015	Saül	157	NIC1410	tropicalis	Forest	Fruit		3.61230799, -53.21481999	10/08/2015
2015	Saül	158			Forest	Fruit		3.608851042, -53.21525803	10/08/2015
2015	Saül	159-1	NIC1294	tropicalis	Forest	Fruit		3.609445989, -53.21669896	10/08/2015
2015	Saül	159-2	NIC1285	tropicalis	Forest	Fruit		3.609445989, -53.21669896	10/08/2015
2015	Saül	160			Forest	Fruit		3.609470967, -53.216907	10/08/2015
2015	Saül	161a			Forest	Fruit		3.609613962, -53.21724798	10/08/2015
2015	Saül	161b			Forest	Fruit		3.609613962, -53.21724798	10/08/2015
2015	Saül	162a			Forest	Fruit	Cecropia sp.	3.612215035, -53.217583	10/08/2015
2015	Saül	162b			Forest	Fruit		3.612215035, -53.217583	10/08/2015
2015	Saül	163			Forest	Fruit		3.612520974, -53.21756699	10/08/2015
2015	Saül	164a	NIC1287	briggsae	Forest	Fruit		3.612705041, -53.21636704	10/08/2015
2015	Saül	164b	NIC1266	briggsae	Forest	Fruit		3.612705041, -53.21636704	10/08/2015
2015	Saül	165			Forest	Fruit		3.612555005, -53.21597803	10/08/2015
2015	Saül	166			Forest	Fruit	Cecropia sp.	3.612567997, -53.21562801	10/08/2015
2015	Saül	167			Forest	Fruit		3.612647038, -53.21536096	10/08/2015
2015	Saül	168			Forest	Fruit	Cecropia sp.	3.626511963, -53.20791598	11/08/2015
2015	Saül	169	NIC1271	brenneri	Forest	Fruit		3.627189975, -53.20763896	11/08/2015
2015	Saül	170	NIC1297	brenneri	Forest	Fruit	Cecropia sp.	3.628452038, -53.20702096	11/08/2015
2015	Saül	171			Forest	Fruit	Cecropia sp.	3.629176989, -53.20607901	11/08/2015
2015	Saül	172	NIC1295	briggsae	Forest	Mushroom		3.629464991, -53.20589201	11/08/2015
2015	Saül	173a	NIC1303	briggsae	Forest	Flower		3.629718963, -53.20582797	11/08/2015
2015	Saül	173b	NIC1296	briggsae	Forest	Fruit	Citrus sp.	3.629718963, -53.20582797	11/08/2015
2015	Saül	174a	NIC1273	briggsae	Forest	Fruit		3.630068991, -53.205732	11/08/2015
2015	Saül	174b			Forest	Fruit		3.630068991, -53.205732	11/08/2015
2015	Saül	174c	NIC1404	tropicalis	Forest	Fruit		3.630068991, -53.205732	11/08/2015
2015	Saül	175a			Forest	Flower	Gustavia sp. ?	3.630410973, -53.20572797	11/08/2015
2015	Saül	175b	NIC1292	briggsae	Forest	Flower	Gustavia sp. ?	3.630410973, -53.20572797	11/08/2015
2015	Saül	175c	NIC1407	briggsae	Forest	Fruit		3.630410973, -53.20572797	11/08/2015
2015	Saül	176			Forest	Fruit		3.630576013, -53.20575404	11/08/2015
2015	Saül	177a			Forest	Fruit	Cecropia sp.	3.630761001, -53.20577097	11/08/2015
2015	Saül	177b			Forest	Fruit	Cecropia sp.	3.630761001, -53.20577097	11/08/2015
2015	Saül	177c			Forest	Fruit	Cecropia sp.	3.630761001, -53.20577097	11/08/2015
2015	Saül	178			Forest	Fruit	Cecropia sp.	3.632456996, -53.20614799	11/08/2015
2015	Saül	179	NIC1395	tropicalis	Forest	Fruit		3.632552968, -53.20619199	11/08/2015
2015	Saül	180	NIC1402	tropicalis	Forest	Fruit	Couratari sp.	3.633203991, -53.20608797	11/08/2015
2015	Saül	181a			Forest	Flower	Clusia sp.	3.633414041, -53.20620197	11/08/2015
2015	Saül	181b			Forest	Flower	Clusia sp.	3.633414041, -53.20620197	11/08/2015
2015	Saül	181c	NIC1291	nouraguensis	Forest	Flower	Clusia sp.	3.633414041, -53.20620197	11/08/2015
2015	Saül	181d	NIC1403	nouraguensis	Forest	Flower	Clusia sp.	3.633414041, -53.20620197	11/08/2015
2015	Saül	181e			Forest	Flower	Clusia sp.	3.633414041, -53.20620197	11/08/2015
2015	Saül	182			Forest	Fruit	incense?	3.634434035, -53.20548599	11/08/2015
2015	Saül	183			Forest	Fruit	incense?	3.634626986, -53.20531902	11/08/2015
2015	Saül	184			Forest	Fruit	Cecropia sp.	3.635198968, -53.20495399	11/08/2015
2015	Saül	185a			Forest	Flower	Clusia sp.	3.635279015, -53.20482197	11/08/2015
2015	Saül	185b			Forest	Flower	Clusia sp.	3.635279015, -53.20482197	11/08/2015
2015	Saül	185c	NIC1452	nouraguensis	Forest	Flower	Clusia sp.	3.635279015, -53.20482197	11/08/2015
2015	Saül	186	NIC1282	tropicalis	Forest	Fruit	Bursa?	3.635443971, -53.20472097	11/08/2015
2015	Saül	187	NIC1286	nouraguensis	Forest	Fruit		3.636850035, -53.20411798	11/08/2015
2015	Saül	188a	NIC1409	tropicalis	Forest	Flower	Clusia sp.	3.637292013, -53.20446499	11/08/2015
2015	Saül	188b			Forest	Flower	Clusia sp.	3.637292013, -53.20446499	11/08/2015
2015	Saül	188c	NIC1415	tropicalis	Forest	Flower	Clusia sp.	3.637292013, -53.20446499	11/08/2015
2015	Saül	188d			Forest	Flower	Clusia sp.	3.637292013, -53.20446499	11/08/2015
2015	Saül	189a	NIC1278	tropicalis	Forest	Flower	Clusia sp.	3.638634961, -53.20414497	11/08/2015
2015	Saül	189b	NIC1388	tropicalis	Forest	Flower	Clusia sp.	3.638634961, -53.20414497	11/08/2015
2015	Saül	190a	NIC1397	tropicalis	Forest	Fruit		3.638836965, -53.203719	11/08/2015
2015	Saül	190b			Forest	Fruit	Ficus?	3.638836965, -53.203719	11/08/2015
2015	Saül	190c	NIC1418	briggsae	Forest	Flower	Gustavia sp. ?	3.638836965, -53.203719	11/08/2015
2015	Saül	191			Forest	Fruit	incense?	3.639048021, -53.20369704	11/08/2015
2015	Saül	193a			Forest	Flower		3.639726033, -53.20330401	11/08/2015
2015	Saül	193b			Forest	Flower		3.639726033, -53.20330401	11/08/2015
2015	Saül	193c	NIC1422	tropicalis	Forest	Flower		3.639726033, -53.20330401	11/08/2015
2015	Saül	193d			Forest	Flower		3.639726033, -53.20330401	11/08/2015
2015	Saül	194			Forest	Fruit	Cecropia sp.	3.640213022, -53.202541	11/08/2015
2015	Saül	195	NIC1283	briggsae	Forest	Fruit		3.640333973, -53.20234504	11/08/2015
2015	Saül	196a	NIC1279	briggsae	Forest	Fruit		3.641279032, -53.20139201	11/08/2015
2015	Saül	196b	NIC1288	briggsae	Forest	Flower		3.641279032, -53.20139201	11/08/2015
2015	Saül	197			Forest	Fruit		3.642103979, -53.20056598	11/08/2015
2015	Saül	198			Forest	Fruit	Cecropia sp.	3.642449984, -53.20017303	11/08/2015
2015	Saül	199			Forest	Flower	Gustavia sp.	3.642676966, -53.19991596	11/08/2015
2015	Saül	200			Forest	Flower	Clusia sp.	3.642662968, -53.19983901	11/08/2015
2015	Saül	201	NIC1390	nouraguensis	Forest	Fruit		3.642957006, -53.199032	11/08/2015
2015	Saül	202	NIC1275	tropicalis	Forest	Fruit		3.643404013, -53.19835701	11/08/2015
2015	Saül	203			Forest	Fruit		3.643969037, -53.19819901	11/08/2015
2015	Saül	204	NIC1423	briggsae	Forest	Fruit	Bursa?	3.644299032, -53.19803297	11/08/2015
2015	Saül	205	NIC1293	tropicalis	Forest	Fruit		3.644524002, -53.19812902	11/08/2015
2015	Saül	206			Forest	Fruit	Clusia sp.	3.644910995, -53.19833304	11/08/2015
2015	Saül	207			Forest	Fruit		3.644905966, -53.19820697	11/08/2015
2015	Saül	208			Forest	Fruit		3.645536033, -53.19830303	11/08/2015
2015	Saül	209			Forest	Fruit		3.64587198, -53.19872498	11/08/2015
2015	Saül	210			Forest	Fruit		3.646405991, -53.19881399	11/08/2015
2015	Saül	211			Forest	Fruit		3.646604978, -53.19876697	11/08/2015
2015	Saül	212			Forest	Fruit		3.647443, -53.19821301	11/08/2015
2015	Saül	213a			Forest	Fruit		3.64749698, -53.19818996	11/08/2015
2015	Saül	213b	NIC1416	briggsae	Forest	Flower		3.64749698, -53.19818996	11/08/2015
2015	Saül	214			Forest	Fruit		3.64768398, -53.19763097	11/08/2015
2015	Saül	215	NIC1272	tropicalis	Forest	Fruit		3.648232995, -53.19701498	11/08/2015
2015	Saül	216			Forest	Fruit		3.648247998, -53.19610102	11/08/2015
2015	Saül	217			Forest	Fruit		3.648095028, -53.19589399	11/08/2015
2015	Saül	218			Forest	Fruit		3.648451008, -53.19569601	11/08/2015
2015	Saül	219			Forest	Fruit		3.648398034, -53.195551	11/08/2015
2015	Saül	220			Forest	Fruit		3.64896398, -53.19547297	11/08/2015
2015	Saül	221			Forest	Fruit		3.65004801191389 ,-53.1951899919658	11/08/2015
2015	Saül	222	NIC1284	tropicalis	Forest	Flower	Gustavia sp.	3.649172019, -53.19355996	11/08/2015
2015	Saül	223			Forest	Fruit		3.647927977, -53.19299997	11/08/2015
2015	Saül	224	NIC1414	briggsae	Forest	Flower	Clusia sp.	3.646186972, -53.19311899	11/08/2015
2015	Saül	225	NIC1396	nouraguensis	Forest	Flower	Clusia sp.	3.644550992, -53.19256403	11/08/2015
2015	Saül	226			Forest	Fruit		3.642732035, -53.19246604	11/08/2015
2015	Saül	227			Forest	Fruit		3.642261978, -53.19165501	11/08/2015
2015	Saül	228			Forest	Fruit	Cecropia sp.	3.641881021, -53.19113801	11/08/2015
2015	Saül	229			Forest	Fruit		3.641305016, -53.19047199	11/08/2015
2015	Saül	230	NIC1408	tropicalis	Forest	Flower	Clusia sp.	3.641236033, -53.18958099	11/08/2015
2015	Saül	231			Forest	Fruit		3.640162982, -53.18852504	11/08/2015
2015	Saül	232			Forest	Fruit	Clusia sp.	3.63529603, -53.18659804	11/08/2015
2015	Saül	233			Forest	Flower	Clusia sp.	3.627465991, -53.19354404	11/08/2015
2015	Saül	234a			Forest	Flower	Clusia sp.	3.621790018, -53.20384196	12/08/2015
2015	Saül	234b			Forest	Flower	Clusia sp.	3.621790018, -53.20384196	12/08/2015
2015	Saül	235			Forest	Fruit		3.617474008, -53.196644	12/08/2015
2015	Saül	236	NIC1304	briggsae	Forest	Flower		3.617134038, -53.19634804	12/08/2015
2015	Saül	237a			Forest	Flower	Clusia sp.	3.616803959, -53.19629196	12/08/2015
2015	Saül	237b			Forest	Flower	Clusia sp.	3.616803959, -53.19629196	12/08/2015
2015	Saül	237c	NIC1389	tropicalis	Forest	Flower	Clusia sp.	3.616803959, -53.19629196	12/08/2015
2015	Saül	238			Forest	Fruit		3.61615302, -53.196946	12/08/2015
2015	Saül	239			Forest	Fruit		3.615998961, -53.19728396	12/08/2015
2015	Saül	240			Forest	Fruit		3.615902988, -53.19705497	12/08/2015
2015	Saül	241a	NIC1305	tropicalis	Forest	Flower	Clusia sp.	3.614802025, -53.19812601	12/08/2015
2015	Saül	241b			Forest	Flower	Clusia sp.	3.614802025, -53.19812601	12/08/2015
2015	Saül	242			Forest	Fruit		3.614228033, -53.19836799	12/08/2015
2015	Saül	243			Forest	Fruit	Bursa?	3.613986969, -53.19839699	12/08/2015
2015	Saül	244			Forest	Fruit		3.61376401, -53.19839498	12/08/2015
2015	Saül	245			Forest	Fruit	incense?	3.612418966, -53.19873696	12/08/2015
2015	Saül	246			Forest	Fruit	Mahot Cigare	3.61142898, -53.19915396	12/08/2015
2015	Saül	247	NIC1379	nouraguensis	Forest	Flower	Clusia sp.	3.610395994, -53.200282	12/08/2015
2015	Saül	248			Forest	Flower		3.60991504, -53.20038501	12/08/2015
2015	Saül	249	NIC1277	tropicalis	Forest	Flower	Clusia sp.	3.607720993, -53.19995603	12/08/2015
2015	Saül	250			Forest	Fruit	Bursa?	3.606951032, -53.19879698	12/08/2015
2015	Saül	251	NIC1298	nouraguensis	Forest	Flower		3.60595501, -53.19758202	12/08/2015
2015	Saül	252a			Forest	Flower	Clusia sp.	3.605599031, -53.19726401	12/08/2015
2015	Saül	252b			Forest	Flower	Clusia sp.	3.605599031, -53.19726401	12/08/2015
2015	Saül	253			Forest	Fruit		3.605121011, -53.19643898	12/08/2015
2015	Saül	254a			Forest	Flower	Clusia sp.	3.605020009, -53.19634996	12/08/2015
2015	Saül	254b			Forest	Flower	Clusia sp.	3.605020009, -53.19634996	12/08/2015
2015	Saül	254c			Forest	Flower	Clusia sp.	3.605020009, -53.19634996	12/08/2015
2015	Saül	255	NIC1289	briggsae	Forest	Flower		3.603578992, -53.19479303	12/08/2015
2015	Saül	256a	NIC1387	tropicalis	Forest	Flower	Clusia sp.	3.603495006, -53.19458197	12/08/2015
2015	Saül	256b	NIC1420	tropicalis	Forest	Flower	Clusia sp.	3.603495006, -53.19458197	12/08/2015
2015	Saül	256c			Forest	Flower	Clusia sp.	3.603495006, -53.19458197	12/08/2015
2015	Saül	259			Forest	Flower		3.603274981, -53.19399096	12/08/2015
2015	Saül	260	NIC1419	tropicalis	Forest	Fruit	Bursa?	3.603130979, -53.19263603	12/08/2015
2015	Saül	261a			Forest	Fruit	Cecropia sp.	3.602447016, -53.19164	12/08/2015
2015	Saül	261b			Forest	Fruit	Cecropia sp.	3.602447016, -53.19164	12/08/2015
2015	Saül	261c	NIC1386	tropicalis	Forest	Fruit	Cecropia sp.	3.602447016, -53.19164	12/08/2015
2015	Saül	261d	NIC1299	tropicalis	Forest	Fruit		3.602447016, -53.19164	12/08/2015
2015	Saül	261e			Forest	Flower?		3.602447016, -53.19164	12/08/2015
2015	Saül	262a			Forest	Flower	Clusia sp.	3.601659033, -53.190647	12/08/2015
2015	Saül	262b			Forest	Flower	Clusia sp.	3.601659033, -53.190647	12/08/2015
2015	Saül	262c	NIC1392	tropicalis	Forest	Flower	Clusia sp.	3.601659033, -53.190647	12/08/2015
2015	Saül	262d			Forest	Flower	Clusia sp.	3.601659033, -53.190647	12/08/2015
2015	Saül	263			Forest	Fruit		3.601578986, -53.19064801	12/08/2015
2015	Saül	264			Forest	Fruit		3.601398021, -53.19048598	12/08/2015
2015	Saül	265			Forest	Fruit		3.601151006, -53.19049797	12/08/2015
2015	Saül	266	NIC1405	tropicalis	Forest	Flower	Clusia sp.	3.600050965, -53.18947999	12/08/2015
2015	Saül	267			Forest	Fruit		3.60000696, -53.18836704	12/08/2015
2015	Saül	268			Forest	Fruit	Fabaceae	3.59995801, -53.18809899	12/08/2015
2015	Saül	269	NIC1270	tropicalis	Forest	Flower	Clusia sp.	3.599450989, -53.18744604	12/08/2015
2015	Saül	270a			Forest	Flower	Clusia sp.	3.599250996, -53.18722098	12/08/2015
2015	Saül	270b			Forest	Flower	Clusia sp.	3.599250996, -53.18722098	12/08/2015
2015	Saül	271			Forest	Flower	Clusia sp.	3.595178984, -53.18121401	12/08/2015
2015	Saül	272			Forest	Fruit		3.595436979, -53.180666	12/08/2015
2015	Saül	273	NIC1300	tropicalis	Forest	Flower		3.594842032, -53.17887696	12/08/2015
2015	Saül	274			Forest	Fruit	Clusia sp.	3.59502702, -53.17888401	12/08/2015
2015	Saül	275a			Forest	Flower	Clusia sp.	3.596770959, -53.17791598	12/08/2015
2015	Saül	275b	NIC1411	tropicalis	Forest	Flower	Clusia sp.	3.596770959, -53.17791598	12/08/2015
2015	Saül	275c	NIC1391	tropicalis	Forest	Flower	Clusia sp.	3.596770959, -53.17791598	12/08/2015
2015	Saül	276			Forest	Fruit		3.596118009, -53.17776301	12/08/2015
2015	Saül	277a			Forest	Flower	Clusia sp.	3.596197972, -53.17705499	12/08/2015
2015	Saül	277b			Forest	Flower	Clusia sp.	3.596197972, -53.17705499	12/08/2015
2015	Saül	278			Forest	Flower	Clusia sp.	3.596105017, -53.17686103	12/08/2015
2015	Saül	279	NIC1269	nouraguensis	Forest	Fruit		3.599874023, -53.17691401	12/08/2015
2015	Saül	280			Forest	Flower	Clusia sp.	3.605447989, -53.17803802	12/08/2015
2015	Saül	281	NIC1290	tropicalis	Forest	Flower	Gustavia sp.	3.605792988, -53.17799502	12/08/2015
2015	Saül	282	NIC1268	tropicalis	Forest	Fruit	lamelles	3.608203959, -53.175201	12/08/2015
2015	Saül	283			Forest	Flower	Clusia sp.	3.611901971, -53.17835201	12/08/2015
2015	Saül	284a	NIC1276	tropicalis	Forest	Flower	Clusia sp.	3.61280797, -53.180336	12/08/2015
2015	Saül	284b	NIC1281	nouraguensis	Forest	Fruit	Clusia sp.	3.61280797, -53.180336	12/08/2015
2015	Saül	285a			Forest	Fruit	Clusia sp.	3.613950005, -53.18261999	12/08/2015
2015	Saül	285b			Forest	Flower	Clusia sp.	3.613950005, -53.18261999	12/08/2015
2015	Saül	286a			Forest	Flower	Clusia sp.	3.616841007, -53.18366999	12/08/2015
2015	Saül	286b			Forest	Flower	Clusia sp.	3.616841007, -53.18366999	12/08/2015
2015	Saül	287			Forest	Fruit	Apeiba sp.	3.620292004, -53.19213504	12/08/2015
2015	Saül	288			Forest	Fruit	Cecropia sp.	3.624680014, -53.19297298	12/08/2015
2015	Saül	289			Forest	Fruit	Cecropia sp.	3.625510996, -53.19544899	12/08/2015
2015	Saül	290a			Forest	Flower	Clusia sp.	3.626961987, -53.19708698	12/08/2015
2015	Saül	290b			Forest	Flower	Clusia sp.	3.626961987, -53.19708698	12/08/2015
2015	Saül	291a			Forest	Fruit	Cecropia sp.	3.621094991, -53.21181399	13/08/2015
2015	Saül	291b			Forest	Fruit	Cecropia sp.	3.621094991, -53.21181399	13/08/2015
2015	Saül	292	NIC1274	briggsae	Forest	Flower		3.621099014, -53.21336799	13/08/2015
2015	Saül	293a	NIC1393	tropicalis	Forest	Fruit	Cecropia sp.	3.621482989, -53.21409596	13/08/2015
2015	Saül	293b			Forest	Fruit	Cecropia sp.	3.621482989, -53.21409596	13/08/2015
2015	Saül	293c			Forest	Fruit	Cecropia sp.	3.621482989, -53.21409596	13/08/2015
2015	Saül	295	NIC1267	briggsae	Forest	Flower		3.622385971, -53.21547696	13/08/2015
2015	Saül	296	NIC1394	briggsae	Forest	Plant stem	Philodendron	3.622260997, -53.21509198	13/08/2015
2015	Saül	297			Forest	Plant stem	Balisier	3.621724974, -53.21468404	13/08/2015
2015	Saül	298a			Forest	Flower		3.621949023, -53.21331603	13/08/2015
2015	Saül	298b			Forest	Flower		3.621949023, -53.21331603	13/08/2015
2015	Saül	299a			Forest	Flower	Clusia sp.	3.622944038, -53.21196604	13/08/2015
2015	Saül	299b			Forest	Flower	Clusia sp.	3.622944038, -53.21196604	13/08/2015
2015	Kaw mountains	301a	NIC1311	nouraguensis	Forest	Flower	Clusia sp.	4.558942029, -52.20779099	14/08/2015
2015	Kaw mountains	301b	NIC1321	tropicalis	Forest	Flower	Clusia sp.	4.558942029, -52.20779099	14/08/2015
2015	Kaw mountains	301c	NIC1327	nouraguensis	Forest	Flower	Clusia sp.	4.558942029, -52.20779099	14/08/2015
2015	Kaw mountains	302			Forest	Fruit	Cecropia sp.	4.558401983, -52.20800598	14/08/2015
2015	Kaw mountains	303			Forest	Fruit	Clusia sp.	4.557811981, -52.208125	14/08/2015
2015	Kaw mountains	304	NIC1323	tropicalis	Forest	Fruit	Cecropia sp.	4.556285972, -52.20881601	14/08/2015
2015	Kaw mountains	305	NIC1317	tropicalis	Forest	Flower		4.555320963, -52.209778	14/08/2015
2015	Kaw mountains	306	NIC1453	tropicalis	Forest	Fruit		4.554173984, -52.21073999	14/08/2015
2015	Kaw mountains	307a			Forest	Flower		4.553118031, -52.21104199	14/08/2015
2015	Kaw mountains	307b	NIC1310	nouraguensis	Forest	Flower		4.553118031, -52.21104199	14/08/2015
2015	Kaw mountains	307c	NIC1320	nouraguensis	Forest	Flower		4.553118031, -52.21104199	14/08/2015
2015	Kaw mountains	307d	NIC1406	nouraguensis	Forest	Flower		4.553118031, -52.21104199	14/08/2015
2015	Kaw mountains	308			Forest	Fruit		4.552578991, -52.211388	14/08/2015
2015	Kaw mountains	309	NIC1315	tropicalis	Forest	Fruit	Cecropia sp.	4.549069991, -52.21351398	14/08/2015
2015	Kaw mountains	310a			Forest	Fruit	Cecropia sp.	4.548887014, -52.21332396	14/08/2015
2015	Kaw mountains	310b			Forest	Fruit	Cecropia sp.	4.548887014, -52.21332396	14/08/2015
2015	Kaw mountains	310c			Forest	Fruit	Cecropia sp.	4.548887014, -52.21332396	14/08/2015
2015	Kaw mountains	311			Forest	Fruit	Cecropia sp.	4.548676042, -52.21301802	14/08/2015
2015	Kaw mountains	312	NIC1417	tropicalis	Forest	Fruit		4.548536986, -52.21285902	14/08/2015
2015	Kaw mountains	313a	NIC1316	tropicalis	Forest	Fruit	Cecropia sp.	4.548271028, -52.21274	14/08/2015
2015	Kaw mountains	313b	NIC1309	tropicalis	Forest	Fruit	Cecropia sp.	4.548271028, -52.21274	14/08/2015
2015	Kaw mountains	314a	NIC1313	tropicalis	Forest	Fruit	Cecropia sp.	4.54814597, -52.21200599	14/08/2015
2015	Kaw mountains	314b			Forest	Fruit	Cecropia sp.	4.54814597, -52.21200599	14/08/2015
2015	Kaw mountains	315			Forest	Fruit		4.548225012, -52.21142102	14/08/2015
2015	Kaw mountains	316a	NIC1318	nouraguensis	Forest	Fruit		4.55760302, -52.20807899	14/08/2015
2015	Kaw mountains	316b	NIC1322	nouraguensis	Forest	Fruit		4.55760302, -52.20807899	14/08/2015
2015	Kaw mountains	316c	NIC1324	sp. 24	Forest	Fruit		4.55760302, -52.20807899	14/08/2015
2015	Kaw mountains	317a			Forest	Fruit		4.55792103, -52.18230698	14/08/2015
2015	Kaw mountains	317b			Forest	Fruit		4.55792103, -52.18230698	14/08/2015
2015	Kaw mountains	317c			Forest	Fruit		4.55792103, -52.18230698	14/08/2015
2015	Kaw mountains	317d			Forest	Fruit		4.55792103, -52.18230698	14/08/2015
2015	Kaw mountains	317e			Forest	Fruit		4.55792103, -52.18230698	14/08/2015
2015	Kaw mountains	318			Forest	Fruit	Cecropia sp.	4.55868504, -52.18255903	14/08/2015
2015	Kaw mountains	319	NIC1398	nouraguensis	Forest	Fruit		4.559840988, -52.18293303	14/08/2015
2015	Kaw mountains	320a	NIC1326	nouraguensis	Forest	Flower	Clusia sp.	4.561057035, -52.18330602	14/08/2015
2015	Kaw mountains	320b			Forest	Flower	Clusia sp.	4.561057035, -52.18330602	14/08/2015
2015	Kaw mountains	320c	NIC1319	nouraguensis	Forest	Flower	Clusia sp.	4.561057035, -52.18330602	14/08/2015
2015	Kaw mountains	320d	NIC1399	nouraguensis	Forest	Flower	Clusia sp.	4.561057035, -52.18330602	14/08/2015
2015	Kaw mountains	320e			Forest	Flower	Clusia sp.	4.561057035, -52.18330602	14/08/2015
2015	Kaw mountains	320f	NIC1400	tropicalis	Forest	Flower	Clusia sp.	4.561057035, -52.18330602	14/08/2015
2015	Kaw mountains	320g			Forest	Flower	Clusia sp.	4.561057035, -52.18330602	14/08/2015
2015	Kaw mountains	320h			Forest	Flower		4.561057035, -52.18330602	14/08/2015
2015	Kaw mountains	320i	NIC1314	nouraguensis	Forest	Flower		4.561057035, -52.18330602	14/08/2015
2015	Kaw mountains	320j	NIC1325	nouraguensis	Forest	Flower		4.561057035, -52.18330602	14/08/2015
2015	Kaw mountains	321	NIC1401	nouraguensis	Forest	Fruit		4.558456969, -52.18249901	14/08/2015
2015	Matoury	322	NIC1307	tropicalis	Forest	Fruit	Balisier	4.86802797764539 ,-52.3459590319544	16/08/2015
2015	Matoury	323			Forest	Fruit		4.86711996607482 ,-52.3498280346393	16/08/2015
2015	Matoury	324			Forest	Fruit		4.86820701509714 ,-52.3481720220297	16/08/2015
2015	Matoury	325a	NIC1306	briggsae	Forest	Fruit		4.8681950289756 ,-52.347927019	16/08/2015
2015	Matoury	325b			Forest	Fruit		4.8681950289756 ,-52.347927019	16/08/2015
2015	Matoury	326a			Forest	Fruit		4.86802202649414 ,-52.347364006564	16/08/2015
2015	Matoury	326b			Forest	Fruit		4.86802202649414 ,-52.347364006564	16/08/2015
2015	Matoury	327	NIC1421	briggsae	Forest	Fruit		4.86785497516393 ,-52.3451459873467	16/08/2015
2015	Matoury	328a	NIC1308	briggsae	Forest	Fruit		4.86442099325358 ,-52.3459600377827	16/08/2015
